# Supplementary material for: The maternal KRAB-ZFP ZFPOBI1 reveals structural constraints governing ERV transcriptional co-option in mouse oocytes
Source: Front Cell Dev Biol. 2026 Jul 14;14:1851851. doi: 10.3389/fcell.2026.1851851 (PMC13408016; doi:10.3389/fcell.2026.1851851)
Supplement: Supplementary file 7 [file Table1.xlsx]

## Sheet: Index
Title
Table S1: Expression (RPKM) of known and putative mouse KRAB-ZFP proteins in oocytes and early embryo stages
Table S2: High Confidence Peak (HCP) and Repeat overlaps
Table S3: STREME analysis of the six largest peak categories
Table S4: FIMO analysis in the six largest peak categories
Table S5: # of RLTR10 family elements in the mouse genome (mm10) before and after curation
Table S6: Genomic coordinates of curated RLTR10*-LTRs and related internal ERV sequences (RLTR10-int and IAP-d-int).
Table S7: FIMO search for concatenated 'RLTR10' motif in RLTR10-LTR sub-families
Table S8: # of Solo and 'Full-length' RLTR10(A)-LTR/RLTR10-int and RLTR10D/IAP-d-int elements
Table S9: 'Full-length' RLTR10-LTR/RLTR10-int elements
Table S10: 'Solo' RLTR10-LTRs
Table S11: 'Full-length' RLTR10A-LTR/RLTR10-int elements
Table S12: 'Solo' RLTR10A-LTRs
Table S13: 'Full-length' RLTR10D-LTR/IAPd elements
Table S14: 'Solo' RLTR10D-LTRs
Table S15: WT GV oocyte transcripts and Exon 1/Repeat intersection
Table S16: WT/ZFPObi1 KO GV oocyte transcripts and Exon 1/Repeat intersection
Table S17: Differential expression in WT vs ZfpObi1 GV oocytes
Table S18: Primer and oligo nucleotide sequences

## Sheet: Table S1
gene	GV_mean_WT	ZYG_mean_WT	2C_mean_WT	blast_mean_WT
Zfp57	11784.5	11296	2260.29	1019.24
A430033K04Rik	6210.86	6161.08	229.274	135.634
Zfp655	4698.84	5464.73	1948.98	3844.36
AI987944	4132.31	6534.13	1507.51	541.646
Zfp68	2688.6	2146.19	1449.24	872.393
Gm15446	2650.34	1259.58	1108.53	1686.47
2610305D13Rik	2121.3	3054.08	2955.53	4230.9
Zfp58	1490.26	590.781	83.0563	341.3
Zfp958	1442.34	850.867	418.147	1363.33
Zfp108	1439.98	1897.92	140.003	34.191
Zfp951	1438.11	999.213	769.425	4427.98
Zfp345	1350.95	870.691	318.983	926.852
Zfp616	1266.57	1644.93	142.304	0
Zfp735	1249.78	1609.52	61.8282	0
Zfp961	1054.09	1775.67	975.593	3312.4
Zkscan14	1022.61	295.911	381.703	264.734
Zfp664	999.074	2470.01	1209.12	1490.57
Zfp60	998.424	1687.59	163.982	1342.25
Zfp212	985.048	882.478	295.068	328.169
Zfp433	970.922	490.387	298.575	1371.19
Gm13242	952.782	1304.05	1919.94	1832.35
Gm6600	926.949	1535.72	1477.98	0
Zkscan6	825.554	339.767	40.0827	413.644
Zfp932	820.743	508.798	311.97	2122.54
Gm13152	758.096	1121.71	1959.21	1221.93
Zfp873	693.07	1257.92	158.24	345.737
Zkscan17	680.073	264.167	247.091	373.882
Zfp955b	663.474	1430.23	104.502	435.159
Zfp61	651.785	177.759	26.2391	124.377
Zfp97	637.465	744.999	221.468	1008.43
Zscan21	618.445	517.337	294.683	1812.52
Zfp560	617.999	647.457	278.018	411.797
Zfp813-ps	605.646	650.037	23.6975	0
Zfp960	598.308	710.277	204.903	1505.8
6720489N17Rik	595.124	503.195	562.13	552.716
Gm28557	593.782	741.579	70.6003	136.293
Zfp936	577.017	523.762	1711.85	3114.84
Zfp120	573.894	895.14	153.697	632.914
Zfp182	569.664	284.27	69.4401	294.386
Zfp952	554.874	601.29	67.413	433.777
Zfp473	534.175	121.817	49.8607	334.499
Zfp472	530.98	165.478	80.773	1057.39
BC002059	529.93	629.707	100.774	390.89
Zfp944	520.759	482.208	539.543	549.673
AW146154	494.807	608.457	58.2703	286.73
Zfp709	493.057	708.714	207.549	210.127
Zfp51	488.815	454.066	387.864	1324.23
Zkscan5	472.768	142.573	213.563	429.359
Zfp942	464.539	591.256	651.695	991.993
Zfp955a	448.162	717.823	51.6801	240.942
Zfp956	446.98	425.056	87.6765	233.357
2610021A01Rik	433.452	394.413	254.267	1174.55
Zfp930	413.133	281.227	269.301	1050.71
Zfp111	411.59	162.502	59.2849	201.541
Zfp229	403.38	389.078	353.868	387.674
Zfp334	398.879	417.687	55.2854	0
Zfp449	398.529	759.98	104.22	7.36278
Zfp322a	397.991	514.312	436.727	1564.96
Zfp160	380.151	316.782	85.2244	1332.5
Zfp442	378.556	283.956	16.6297	153.839
Gm14295	364.643	24.8259	46.4576	1364.63
B020011L13Rik	357.544	361.772	128.421	0
Zfp939	343.205	341.951	325.245	156.538
Gm26996	341.546	428.772	103.975	0
Gm26919	339.182	535.761	75.1194	0
Zfp600	336.392	262.032	609.155	2340.5
Zfp420	331.502	239.952	137.993	152.066
Zfp791	331.367	161.103	260.199	193.433
Zfp748	325.782	234.561	117.352	610.699
Mbtps2	325.487	441.2	704.2	695.24
Gm13145	322.521	430.134	1100.73	3451.65
Gm7145	295.367	453.545	56.2262	0
Zfp92	288.637	234.174	79.0077	0
Zfp931	288.197	309.953	28.0259	654.884
Zfp383	285.724	119.035	34.4452	100.314
Gm4767	281.862	249.815	289.248	450.22
Asap2	279.728	729.741	81.4307	507.511
Rex2	274.08	543.447	760.012	383.874
Zfp946	273.997	214.214	149.098	160.775
Zfp109	271.873	170.746	24.7709	165.386
Zfp568	269.321	576.697	1112.7	5750.37
Gm20997	266.562	399.763	740.304	0
4930522L14Rik	264.921	266.282	25.9716	4909.1
Zfp78	262.433	123.455	61.1158	160.923
Zfp759	259.152	239.769	24.8421	235.713
Zfp46	258.474	461.284	395.58	162.113
Zfp963	253.906	128.897	31.2398	176.232
Gm5141	248.972	158.776	61.0148	210.997
Zfp943	246.26	283.064	207.672	286.55
Gm10778	244.784	196.01	221.646	695.183
Zfp184	244.191	189.698	22.8192	201.737
Zkscan1	236.79	303.728	367.141	572.369
Zfp84	231.999	160.953	130.873	761.09
2210418O10Rik	230.873	58.9816	237.495	2150.77
5830428H23Rik	225.651	133.787	327.218	1246.92
Zfp597	223.937	249.262	283.523	188.143
Gm5581	216.198	249.973	87.8978	0
Zfp398	213.456	110.266	74.9615	106.467
Zfp3	213.215	119.031	40.38	96.2695
Zfp90	207.312	179.47	10.4827	27.2642
Gm10324	205.355	200.832	87.3002	802.866
Zfp260	202.761	194.095	217.261	764.631
Zfp788	202.247	106.925	195.718	437.066
Gm29106	200.774	231.687	66.2699	11.0219
Zfp35	200.265	168.771	147.596	1276.32
5730507C01Rik	195.998	165.342	140.657	1038.94
Zfp553	193.855	225.582	177.566	1011.99
2410141K09Rik	190.527	148.798	51.9605	976.622
Gm4924	182.887	34.3214	6.60163	129.195
Zfp110	182.838	112.543	38.6689	2408.37
Zfp534	179.469	266.51	329.36	735.045
Gm20541	176.662	171.13	139.502	358.034
Gm13157	176.089	232.319	362.069	3485.26
Gm14139	174.866	35.7415	65.8845	789.807
Gm14288	170.736	127.092	61.2091	1759.63
Zscan12	166.744	29.3731	109.209	188.508
Zfp777	162.331	96.4323	176.762	1393.23
Zfp866	161.3	191.25	50.2644	424.34
Zfp62	159.719	153.002	162.99	392.654
Zfp933	157.319	112.585	30.9129	219.606
Zfp426	156.196	149.249	101.926	652.812
Zfp940	149.978	171.383	63.2806	142.702
Zfp846	143.818	222.522	58.7746	273.721
Zfp28	140.447	28.2575	3.0469	208.123
Zfp169	139.575	182.146	21.8802	1.63231
Zfp938	136.888	140.967	18.2126	485.098
Gm14434	135.267	9.18773	6.52987	196.959
2610044O15Rik8	134.794	64.0525	179.847	923.889
Zfp81	134.238	108.516	59.3719	506.67
Gm14418	134.092	10.8254	30.062	1150.72
Zfp236	133.243	236.684	277.686	702.511
Zfp715	130.011	55.3501	104.4	693.545
Zfp790	121.413	65.2282	117.996	498.809
Zfp141	120.471	106.769	286.85	1071.28
Gm14410	118.45	49.895	31.1985	516.171
Zfp820	115.596	380.547	425.807	2150.88
Zfp74	114.088	202.474	96.2915	130.879
Zfp758	113.194	162.92	293.86	219.095
Gm4944	111.892	146.364	32.5011	309.237
Rbak	111.289	48.2736	54.6484	91.5679
Zfp27	111.127	33.1672	26.3171	209.462
Zkscan16	110.141	197.886	61.7047	2.03571
Zfp583	108.971	108.03	64.9257	283.158
Zscan29	108.57	142.525	268.429	509.118
Gm3604	107.639	29.5663	267.617	2861.39
Zfp69	103.855	107.147	10.4093	27.7259
Gm4631	98.142	57.5048	121.545	1467.76
5430403G16Rik	97.2639	139.169	7.05412	1844.71
Zfp937	96.3432	73.8971	18.4618	247.23
Zfp235	95.7552	114.891	9.75321	159.044
Zfp605	95.6072	94.2864	50.1212	242.159
Zscan20	95.6045	30.8966	10.3363	122.366
Gm14399	93.8154	42.4933	55.5289	202.185
Zfp82	92.9664	132.438	119.866	204.553
Gm13051	91.8765	136.645	290.23	781.159
Gm14325	90.9132	25.332	9.6108	434.392
Zfp760	89.7008	95.4246	181.624	114.186
Zfp113	88.684	64.9746	495.024	275.724
Zfp329	87.2422	161.555	135.505	228.271
Gm14322	87.1845	9.61441	15.3471	820.199
Zfp445	86.7915	86.4368	294.186	536.537
Zfp738	86.2625	75.2237	91.2877	376.526
B230307C23Rik	85.5436	131.903	64.7666	193.048
Zfp191	83.9647	105.696	99.3171	1073.69
Zfp563	83.57	146.962	35.6068	225.489
Zfp40	80.9503	87.9246	33.3133	68.091
Zfp959	80.6472	50.3884	126.13	170.983
Zfp248	80.2805	70.0895	23.0338	355.841
Gm10033	79.0715	39.0764	9.97245	115.454
Zfp606	77.3464	137.77	22.0663	626.228
Zfp869	75.8862	11.815	96.1067	768.32
Zfp101	75.6844	54.5807	178.135	316.875
Zfp94	75.5181	18.9791	39.6941	98.8433
Gm14305	74.1985	12.097	9.42959	537.232
Zfp397	73.549	61.9222	93.7062	434.992
Gm14296	72.9001	22.1224	56.3683	2052.79
Gm14419	72.8942	13.9556	29.051	1575.67
Zfp7	72.774	92.529	471.229	2093.46
Gm13212	71.291	103.445	197.007	2551.08
Gm14327	69.895	1.41666	9.37889	2991.03
Zfp282	68.0141	71.5968	123.845	200.793
Gm14444	67.9884	56.5552	31.0518	498.223
Gm14124	67.2761	59.099	67.6833	222.978
Zfp707	66.8757	4.95897	1033.08	786.877
Zfp612	64.9931	126.689	31.7224	172.342
Gm6710	62.8282	4.41427	19.8862	2366.16
Gm5595	59.3665	65.021	47.6554	1054.77
Zfp870	58.1987	29.1208	19.8738	664.022
Zfp26	53.2434	11.2288	88.893	671.621
Zfp41	52.3907	16.4796	5.04591	16.1454
Zfp947	51.9919	74.326	58.1489	1203.91
Gm8935	51.5893	107.96	92.5122	421.736
Zfp418	51.382	17.2995	2.24788	149.349
Zfp53	49.6992	12.3959	78.0587	405.03
Zfp640	48.9182	64.7818	56.0392	442.398
Gm28362	48.7295	31.315	5.37614	0
Zfp949	48.2362	52.6755	396.749	1168.15
Zfp617	48.07	35.0747	380.156	1130.45
Gm13251	48.0417	48.7351	91.0918	1405.65
Gm7221	47.9084	45.0499	491.085	844.135
Zfp964	47.1752	69.0101	23.1538	17.6272
Gm13247	46.6794	93.9418	1079.1	1314.9
Zfp809	46.0641	27.6932	393.888	1172.1
Zfp677	45.4563	17.9691	447.706	135.503
Zfp93	44.6225	38.9069	24.4483	203.129
Gm14406	42.6876	9.68875	7.40519	323.768
Zfp595	42.648	44.694	26.1454	88.1049
Zfp273	39.6407	19.3107	8.63153	195.991
Zfp689	37.6603	9.4421	32.1089	122.854
Gm10323	37.6205	44.2814	28.5464	170.145
Zfp87	37.0689	22.5954	58.8947	640.614
Gm14391	36.7321	11.2666	35.2605	191.91
Zfp874a	36.416	13.828	154.16	893.641
Gm13248	36.3248	23.4381	94.4602	833.023
Zfp819	35.4589	31.8425	29.0521	254.189
Gm20939	34.8642	36.6433	205.719	1086.59
Zfp868	34.5582	47.0872	189.249	838.706
Zfp808	33.9752	34.4775	125	1393.56
Zfp850	33.6685	40.4915	30.7832	335.456
3300002I08Rik	33.2521	23.5024	16.9427	49.9709
Zfp558	32.1946	22.578	71.7373	58.7424
Zfp935	31.2988	18.6414	128.125	627.708
Zfp746	31.0407	19.822	22.9327	755.972
Gm14401	30.6946	9.56152	34.7666	760.504
Zfp354b	29.9424	19.1744	3.6637	4.25041
Zfp691	29.9319	12.4283	13.462	22.3704
Zfp934	29.8528	28.9942	155.191	1006.9
Zfp763	29.4909	22.4561	45.7818	399.41
Gm6445	28.8578	42.0616	64.1991	92.5764
Zfp39	28.6198	17.265	20.1548	121.913
Zfp661	28.1846	8.26339	0	82.252
Gm13147	27.5113	42.2479	279.862	3975.05
Zfp623	27.3548	12.6899	359.149	290
Zfp667	27.0073	43.387	17.7855	696.977
Zfp263	26.9181	38.336	203.785	717.854
Gm13154	25.8558	44.5543	157.41	7021.66
2810021J22Rik	25.6767	31.1547	125.376	343.405
Zfp157	25.4042	28.5452	0.284592	859.757
Gm14308	25.2781	0.685877	7.27416	777.583
Gm10226	24.6993	43.4777	16.7171	11.5528
3110053B16Rik	24.4902	32.8964	27.0281	306.726
Zfp825	24.4534	18.0529	124.828	1170.75
EU599041	24.4026	33.8565	261.438	287.441
Zfp719	23.6001	5.17262	134.264	495.802
Gm14420	22.9207	15.1935	10.5812	813.961
Zik1	22.8752	17.7241	8.69533	62.5113
Gm4723	22.7522	3.3805	4.32567	542.57
Zfp953	22.5164	11.7276	9.41331	277.861
2410018L13Rik	22.4802	13.4484	20.678	610.714
1700049G17Rik	21.9664	1.73806	51.4127	43.0815
Zfp386	21.5346	4.73088	366.127	640.935
Gm14412	20.7712	12.9478	5.29884	91.6447
Jmjd4	20.6578	6.10682	92.8614	802.819
Gm17771	20.4219	30.7172	53.1091	43.0496
Gm19965	20.1888	13.8605	0.414518	0
Gm13235	19.8375	35.3415	116.735	205.064
Zfp1	19.2511	9.28174	356.856	1098.11
Gm10509	19.128	21.9535	13.5912	12.3507
Zfp945	19.0786	31.4804	9.17983	89.6849
Gm14326	17.9946	7.84244	26.029	362.846
Gm14306	17.9637	2.32266	9.3762	479.767
Zfp948	17.7108	8.87223	489.099	282.729
Gm13225	17.301	33.4571	144.874	1692.5
Gm2026	17.1409	1.83388	5.03743	1253.65
Zkscan4	16.6832	27.0468	63.813	2.23252
Zfp125	16.3674	4.14395	20.8316	396.046
Zfp867	16.0992	4.58121	74.8115	88.3883
Gm6871	16.0977	12.1374	742.125	1318.17
Zim1	16.0537	11.959	13.4907	0
Zfp11	15.4714	0.643982	20.1924	96.413
Gm16386	14.8651	16.2562	9.77912	3.33096
Zfp119a	14.7229	1.91448	12.9061	113.92
Zfp146	14.6356	2.60301	60.5847	145.928
Zfp810	14.411	4.93248	94.8786	172.769
AU041133	14.4012	21.3111	66.0043	392.077
Zfp551	14.0584	23.1189	0	17.4661
Zfp317	13.9852	2.09575	25.4462	685.464
Etohi1	13.5942	8.94374	10.1421	343.717
Zfp708	13.3045	50.8825	46.1091	111.278
Gm28168	12.9022	18.3326	5.22457	0
3110052M02Rik	12.6619	14.9783	23.7271	57.3829
Gm4724	12.633	15.6125	5.47282	116.583
Gm14443	12.5353	4.69973	50.2863	140.378
Gm14403	12.4128	2.38925	11.876	398.623
Zfp180	12.2981	15.3564	53.7325	1404.47
Zkscan3	12.0333	0.184158	64.9283	367.902
9830147E19Rik	11.8366	7.76856	31.9708	121.275
Zfp566	11.704	6.03255	186.431	280.415
9030624G23Rik	11.6625	10.1163	20.3078	373.423
Rslcan18	11.5178	20.0228	1.05077	27.2862
Prdm9	10.7887	8.94375	88.2667	113.271
Zfp72	10.7218	8.02475	10.3108	195.753
Gm13230	10.715	15.3202	59.6184	320.798
Zfp422	10.6539	18.5556	4.69069	29.0666
Znf41-ps	10.5408	4.27396	40.57	571.2
Gm4425	10.446	2.78194	3.27916	385.622
Gm10479	10.371	7.57293	8.11215	200.397
Gm8898	10.2393	8.84347	9.33961	221.648
Zfp954	9.9573	3.42984	188.777	1170.21
Zfp105	9.7714	2.9623	26.4401	365.981
Zfp879	9.65066	3.53106	0.283171	9.97284
Zfp780b	9.29722	2.27324	48.755	182.848
Zfp772	9.19423	11.6452	13.5809	492.459
C030039L03Rik	9.13047	1.7264	3.47955	137.137
Zfp12	9.0595	6.59847	16.7461	199.786
Zfp382	8.74699	6.39252	45.0496	9.29872
2010315B03Rik	8.67815	3.74136	4.40454	84.7299
Gm14409	8.45218	1.5562	3.18465	223.29
Gm13139	8.26071	10.7708	37.1148	790.421
Zfp783	8.21533	7.73643	22.3752	67.1375
Gm15443	8.14483	5.10477	82.1376	273.755
Gm4245	8.13005	3.51801	0	385.59
Gm28360	8.04972	6.88061	1.18823	0
Platr25	7.97746	8.59119	466.795	792.236
Gm14421	7.72344	12.6276	9.62368	278.5
Gm17655	7.67225	4.06271	0.840336	29.5223
Zfp119b	7.66051	6.14477	42.061	72.3584
Rsl1	7.55061	0.783582	3.25064	141.469
Zfp316	7.43718	8.99632	12.7743	10.5297
Gm8923	7.43702	4.08344	10.9871	241.241
Zfp14	7.14943	0.503185	0.545249	24.4388
Gm37494	7.0565	2.41128	37.2352	22.2784
Zfp251	7.00577	9.18665	114.439	1437.28
Gm27013	6.97658	7.92639	3.25341	0
Gm7195	6.80713	6.91204	7.09829	0
Gm14393	6.67466	1.49994	2.76705	443.976
Zfp458	6.47142	6.32343	4.86892	103.855
Zscan2	6.45163	1.59904	6.19684	4.29293
Zfp459	6.29037	6.48856	7.33966	736.869
Gm5113	6.18412	0.179428	8.22206	155.73
Gm10330	6.12514	7.3098	5.00601	149.629
Zfp213	5.85662	1.85438	38.9669	348.046
Gm13151	5.83081	11.7112	85.3135	954.456
Gm2004	5.60484	5.7392	25.8643	376.376
Gm20449	5.45345	2.14202	6.16887	0
Gm12258	5.19439	4.5027	26.8095	45.2838
Zfp266	5.18659	0.387919	0.704982	25.9965
Zfp619	5.09056	13.6975	26.9228	37.9847
Gm10139	4.98399	5.80991	1.5056	22.9073
Zfp712	4.93971	1.3159	4.34283	138.251
Fbxl12os	4.92967	0	6.64954	9.84441
Zfp637	4.91911	3.16355	116.033	1129.62
Gm14400	4.8681	0.464554	4.50824	13.9652
Gm14387	4.8321	5.69172	44.0604	676.07
Gm13150	4.71262	11.9722	48.187	322.34
Gm14411	4.67038	0.462249	4.80298	68.5357
Zfp871	4.36776	0	154.134	717.697
Zfp54	4.33771	0.854887	362.948	437.593
9130019O22Rik	4.15735	1.541	9.15293	154.738
2210404O09Rik	4.10528	8.80031	11.0406	895.693
Zfp202	4.10443	2.92144	11.3624	50.4304
Zfp354c	4.01618	0	1.37981	17.2259
Gm14615	3.84469	3.65523	5.74391	0
RP24-338C23.2	3.33108	1.08566	3.68123	26.1668
Zfp663	2.99911	5.15144	0	0
Gm10772	2.98564	3.07312	0.554391	15.2685
Gm14416	2.95888	0.501487	21.7322	247.166
Zfp275	2.95177	1.91643	9.40195	157.377
Zfp429	2.92056	0.977953	0.559416	337.32
D130040H23Rik	2.86961	0.616866	14.8572	574.466
Zfp454	2.80106	1.91584	6.99738	92.141
Zfp2	2.68018	0.166716	2.58497	276.146
Gm14431	2.5954	0	1.49331	2.16618
Gm17449	2.50612	5.88561	2.5675	17.316
Gm28363	2.48528	0.453779	0	0
Zfp354a	2.44208	3.00561	0	195.208
Gm14440	2.43817	4.23562	20.6846	1444.94
Gm17404	2.3602	2.12209	1.95758	23.5835
Gm21814	2.28367	0.552473	1.14534	129.835
Gm28359	2.25942	1.30571	0	0
Zfp9	2.086	0	17.275	136.575
Zfp874b	2.07473	0.26974	267.506	122.692
Zfp629	2.03029	0	0.69351	13.4619
Zfp626	2.02528	0.988647	25.341	21.8908
Zfp786	2.00739	1.66716	4.36857	14.3894
Gm2381	1.84597	2.47529	27.2809	491.236
Gm20474	1.84283	0	0	45.9173
Zfp607	1.83058	1.28531	0.794601	43.518
Zfp133-ps	1.65786	2.14717	5.00512	27.7014
Zfp369	1.61193	1.02572	18.4817	53.0655
Gm17067	1.60575	0.974493	14.8824	1324.46
2610008E11Rik	1.59339	3.74573	3.72168	72.5305
Gm4790	1.50058	0	59.4373	91.7713
Zfp747	1.39846	0	11.8376	475.127
Zscan22	1.31279	0	1.16324	194.598
Zfp52	1.29399	1.66766	22.7363	47.1259
Gm10476	1.23278	0	2.55961	119.7
Gm15442	1.17137	2.06792	0	0
RP23-396K22.4	1.11946	1.17556	0	139.193
Gm21060	1.00014	1.75362	1.01454	51.9778
Gm14324	0.970696	0	40.2563	5.46149
Zfp641	0.91109	1.16684	4.18321	0
Gm12591	0.895339	0.606385	0.129249	20.9969
Gm12586	0.866837	0	0	0
Zfp114	0.773273	0	0	9.44392
Gm15608	0.742041	0	2.6012	22.2653
Gm14197	0.726301	1.29546	3.82543	5.40028
Zfp768	0.684776	1.32127	4.66281	46.563
Zfp446	0.64585	1.04239	137.415	559.126
Zfp286	0.585429	0	1.24183	0
D3Ertd254e	0.523715	0	30.7408	826.529
Gm14405	0.484201	1.79428	53.1231	27.245
Zfp882	0.427156	1.21383	92.5081	127.423
Zscan25	0.37865	1.38991	8.0015	24.3486
Zfp37	0.261733	0	0.129249	323.618
Zfp112	0.246087	1.30812	0.678779	48.1992
Gm2007	0	2.2892	0	0
Gm14415	0	1.78703	0	6.03992
RP23-151F20.5	0	1.20667	8.44951	72.7997
Gm12080	0	0.819788	0	6.21
Zfp389	0	0.787522	1.69903	0
Zfp872	0	0.73663	10.6633	71.9436
Gm29489	0	0.686235	0	0
Zfp128	0	0.543013	1.14405	8.87062
Gm18180	0	0.376115	16.3839	22.6942
Zfp324	0	0	39.9326	193.28
Zfp287	0	0	0.55773	0
Zscan30	0	0	0	0
Zkscan2	0	0	29.5533	0
Zfp300	0	0	0.810422	3.41
Zfp189	0	0	10.6954	9.25824
Zfp239	0	0	152.295	544.303
Zfp764	0	0	0	32.2559
Zfp30	0	0	60.4423	20.7507
Zfp455	0	0	0	6.6074
Zfp647	0	0	43.3825	2.47272
Zfp811	0	0	8.99922	2.63592
Zfp457	0	0	0.849514	1.10735
Zfp658	0	0	10.7987	255.802
Zfp941	0	0	39.7584	91.8942
Zfp13	0	0	7.31694	325.684
Zfp599	0	0	401.671	1481.14
Zfp773	0	0	0.405211	10.3329
E430018J23Rik	0	0	4.08919	70.8882
Zfp59	0	0	8.29486	149.533
Zfp456	0	0	1.10385	74.2315
Gm14429	0	0	0.787829	4.94545
Gm14445	0	0	0	3.8717
Gm14404	0	0	7.14258	0
Gm14442	0	0	7.76467	3.87374
Gm15182	0	0	1.79375	0
Gm14428	0	0	0.431581	0.403403
Gm1980	0	0	41.8944	34.3942
Gm2020	0	0	5.32566	0
Zfp493	0	0	7.24034	107.788
Zfp799	0	0	11.6209	171.473
Gm28455	0	0	6.14461	4.44122

## Sheet: Table S2
Peak Chr.	Start	End	Repeat Chr,	Start2	End2	Strand	Name	Family	Class
chr1	181860647	181860678	chr1	181860595	181860669	+	URR1B	hAT-Charlie	DNA
chr1	192523018	192523049	chr1	192523014	192523326	-	Tigger7	TcMar-Tigger	DNA
chr1	52046999	52047030	chr1	52047015	52047150	-	SUBTEL_sa	Satellite	Satellite
chr1	51734831	51734862	chr1	51734682	51735051	+	RMER1C	Other	Other
chr1	75518114	75518145	chr1	75518029	75518236	-	RMER17C	ERVK	LTR
chr1	8925282	8925313	chr1	8924944	8925894	+	RMER17B	ERVK	LTR
chr1	170990275	170990306	chr1	170989664	170990495	-	RMER17B	ERVK	LTR
chr1	153269099	153269130	chr1	153269075	153269276	+	RMER17A2	ERVK	LTR
chr1	84871115	84871146	chr1	84871065	84871333	-	RMER10A	ERVL	LTR
chr1	153493471	153493502	chr1	153493387	153493770	-	RMER10A	ERVL	LTR
chr1	3155931	3155962	chr1	3155859	3156180	+	RLTRETN_Mm	ERVK	LTR
chr1	7130037	7130068	chr1	7129736	7130119	-	RLTR9E	ERVK	LTR
chr1	94342767	94342798	chr1	94342514	94342904	-	RLTR9E	ERVK	LTR
chr1	103471686	103471717	chr1	103471372	103471786	-	RLTR9E	ERVK	LTR
chr1	59697966	59697997	chr1	59697640	59698041	-	RLTR9D	ERVK	LTR
chr1	86278040	86278071	chr1	86277991	86278064	-	RLTR25B	ERVK	LTR
chr1	161271383	161271414	chr1	161271051	161271825	-	RLTR25B	ERVK	LTR
chr1	133020370	133020401	chr1	133020225	133020606	+	RLTR23	ERV1	LTR
chr1	8533846	8533877	chr1	8533575	8534445	-	RLTR13G	ERVK	LTR
chr1	160387626	160387657	chr1	160387335	160387929	+	RLTR13G	ERVK	LTR
chr1	161882003	161882034	chr1	161881759	161882301	+	RLTR12G	ERVK	LTR
chr1	189013642	189013673	chr1	189013567	189013989	+	RLTR11C_MM	ERVK	LTR
chr1	87312806	87312837	chr1	87312794	87313085	+	RLTR11A2	ERVK	LTR
chr1	53813679	53813710	chr1	53813561	53814013	+	RLTR11A	ERVK	LTR
chr1	74582914	74582945	chr1	74582737	74583231	+	RLTR11A	ERVK	LTR
chr1	9430459	9430490	chr1	9430450	9430836	+	RLTR10D	ERVK	LTR
chr1	13503870	13503901	chr1	13503814	13504199	+	RLTR10D	ERVK	LTR
chr1	18100054	18100085	chr1	18099794	18100144	-	RLTR10D	ERVK	LTR
chr1	21973267	21973298	chr1	21973227	21973623	+	RLTR10D	ERVK	LTR
chr1	24119120	24119151	chr1	24118809	24119196	-	RLTR10D	ERVK	LTR
chr1	37038700	37038731	chr1	37038438	37038790	-	RLTR10D	ERVK	LTR
chr1	39072828	39072859	chr1	39072493	39072904	-	RLTR10D	ERVK	LTR
chr1	49211030	49211061	chr1	49210746	49211111	-	RLTR10D	ERVK	LTR
chr1	49827173	49827204	chr1	49827114	49827503	+	RLTR10D	ERVK	LTR
chr1	68521556	68521587	chr1	68521526	68521892	+	RLTR10D	ERVK	LTR
chr1	71019716	71019747	chr1	71019428	71019805	-	RLTR10D	ERVK	LTR
chr1	79303091	79303122	chr1	79303067	79303406	+	RLTR10D	ERVK	LTR
chr1	92621647	92621678	chr1	92621573	92621912	+	RLTR10D	ERVK	LTR
chr1	113834396	113834427	chr1	113834090	113834483	-	RLTR10D	ERVK	LTR
chr1	148466848	148466879	chr1	148466571	148466954	-	RLTR10D	ERVK	LTR
chr1	149074112	149074143	chr1	149074082	149074474	+	RLTR10D	ERVK	LTR
chr1	176409234	176409265	chr1	176408934	176409275	-	RLTR10D	ERVK	LTR
chr1	185478818	185478849	chr1	185478761	185479105	+	RLTR10D	ERVK	LTR
chr1	194474724	194474755	chr1	194474706	194475044	+	RLTR10D	ERVK	LTR
chr1	4720607	4720638	chr1	4720558	4720965	+	RLTR10A	ERVK	LTR
chr1	7952319	7952350	chr1	7952274	7952658	+	RLTR10A	ERVK	LTR
chr1	8007330	8007361	chr1	8007264	8007665	+	RLTR10A	ERVK	LTR
chr1	8096230	8096261	chr1	8096161	8096596	+	RLTR10A	ERVK	LTR
chr1	9252179	9252210	chr1	9252118	9252520	+	RLTR10A	ERVK	LTR
chr1	9347324	9347355	chr1	9346985	9347402	-	RLTR10A	ERVK	LTR
chr1	11404202	11404233	chr1	11403867	11404277	-	RLTR10A	ERVK	LTR
chr1	12298825	12298856	chr1	12298493	12298912	-	RLTR10A	ERVK	LTR
chr1	15075043	15075074	chr1	15074969	15075343	+	RLTR10A	ERVK	LTR
chr1	17135304	17135335	chr1	17135261	17135649	+	RLTR10A	ERVK	LTR
chr1	20552649	20552680	chr1	20552586	20552984	+	RLTR10A	ERVK	LTR
chr1	28033707	28033738	chr1	28033665	28034040	+	RLTR10A	ERVK	LTR
chr1	35608599	35608630	chr1	35608466	35608717	-	RLTR10A	ERVK	LTR
chr1	37976761	37976792	chr1	37976456	37976857	-	RLTR10A	ERVK	LTR
chr1	41505315	41505346	chr1	41505088	41505374	-	RLTR10A	ERVK	LTR
chr1	45689727	45689758	chr1	45689423	45689844	-	RLTR10A	ERVK	LTR
chr1	52628410	52628441	chr1	52628358	52628760	+	RLTR10A	ERVK	LTR
chr1	53333024	53333055	chr1	53332895	53333125	-	RLTR10A	ERVK	LTR
chr1	59393227	59393258	chr1	59392921	59393300	-	RLTR10A	ERVK	LTR
chr1	67300285	67300316	chr1	67300252	67300643	+	RLTR10A	ERVK	LTR
chr1	71668526	71668557	chr1	71668164	71668575	-	RLTR10A	ERVK	LTR
chr1	96733447	96733478	chr1	96733390	96733767	+	RLTR10A	ERVK	LTR
chr1	98233750	98233781	chr1	98233440	98233841	-	RLTR10A	ERVK	LTR
chr1	100272767	100272798	chr1	100272483	100272874	-	RLTR10A	ERVK	LTR
chr1	108332916	108332947	chr1	108332655	108333056	-	RLTR10A	ERVK	LTR
chr1	152435672	152435703	chr1	152435366	152435766	-	RLTR10A	ERVK	LTR
chr1	152437984	152438015	chr1	152437660	152438057	-	RLTR10A	ERVK	LTR
chr1	153405334	153405365	chr1	153405013	153405392	-	RLTR10A	ERVK	LTR
chr1	153407999	153408030	chr1	153407677	153408072	-	RLTR10A	ERVK	LTR
chr1	179234740	179234771	chr1	179234677	179235018	+	RLTR10A	ERVK	LTR
chr1	183736639	183736670	chr1	183736595	183737008	+	RLTR10A	ERVK	LTR
chr1	189016383	189016414	chr1	189016206	189016467	-	RLTR10A	ERVK	LTR
chr1	189565724	189565755	chr1	189565650	189566032	+	RLTR10A	ERVK	LTR
chr1	192164292	192164323	chr1	192163988	192164389	-	RLTR10A	ERVK	LTR
chr1	194067839	194067870	chr1	194067533	194067912	-	RLTR10A	ERVK	LTR
chr1	177759466	177759497	chr1	177758597	177760543	+	RLTR10-int	ERVK	LTR
chr1	6690702	6690733	chr1	6690633	6691084	+	RLTR10	ERVK	LTR
chr1	6693405	6693436	chr1	6693341	6693792	+	RLTR10	ERVK	LTR
chr1	8027423	8027454	chr1	8026980	8027496	-	RLTR10	ERVK	LTR
chr1	8029997	8030028	chr1	8029568	8030083	-	RLTR10	ERVK	LTR
chr1	9598275	9598306	chr1	9597940	9598323	-	RLTR10	ERVK	LTR
chr1	12041414	12041445	chr1	12041069	12041537	-	RLTR10	ERVK	LTR
chr1	15082758	15082789	chr1	15082694	15083015	+	RLTR10	ERVK	LTR
chr1	16710771	16710802	chr1	16710541	16710855	-	RLTR10	ERVK	LTR
chr1	16711388	16711419	chr1	16711178	16711492	-	RLTR10	ERVK	LTR
chr1	16714018	16714049	chr1	16713674	16714108	-	RLTR10	ERVK	LTR
chr1	18760671	18760702	chr1	18760625	18761012	+	RLTR10	ERVK	LTR
chr1	18763039	18763070	chr1	18762971	18763390	+	RLTR10	ERVK	LTR
chr1	19285884	19285915	chr1	19285843	19286317	+	RLTR10	ERVK	LTR
chr1	22157762	22157793	chr1	22157393	22157853	-	RLTR10	ERVK	LTR
chr1	28249039	28249070	chr1	28248581	28249106	-	RLTR10	ERVK	LTR
chr1	28251562	28251593	chr1	28251151	28251676	-	RLTR10	ERVK	LTR
chr1	30573924	30573955	chr1	30573866	30574217	+	RLTR10	ERVK	LTR
chr1	30576720	30576751	chr1	30576672	30577101	+	RLTR10	ERVK	LTR
chr1	32054780	32054811	chr1	32054590	32054895	-	RLTR10	ERVK	LTR
chr1	34605625	34605656	chr1	34605326	34605727	-	RLTR10	ERVK	LTR
chr1	35316374	35316405	chr1	35316314	35316752	+	RLTR10	ERVK	LTR
chr1	35318760	35318791	chr1	35318712	35319150	+	RLTR10	ERVK	LTR
chr1	35896176	35896207	chr1	35896120	35896650	+	RLTR10	ERVK	LTR
chr1	35898939	35898970	chr1	35898888	35899422	+	RLTR10	ERVK	LTR
chr1	40306935	40306966	chr1	40306875	40307327	+	RLTR10	ERVK	LTR
chr1	40309293	40309324	chr1	40309286	40309740	+	RLTR10	ERVK	LTR
chr1	48801626	48801657	chr1	48801563	48802003	+	RLTR10	ERVK	LTR
chr1	49303124	49303155	chr1	49302629	49303170	-	RLTR10	ERVK	LTR
chr1	49305648	49305679	chr1	49305209	49305750	-	RLTR10	ERVK	LTR
chr1	51867819	51867850	chr1	51867396	51867890	-	RLTR10	ERVK	LTR
chr1	64313951	64313982	chr1	64313637	64314056	-	RLTR10	ERVK	LTR
chr1	65125556	65125587	chr1	65125175	65125617	-	RLTR10	ERVK	LTR
chr1	65539579	65539610	chr1	65539528	65539965	+	RLTR10	ERVK	LTR
chr1	65569452	65569483	chr1	65569455	65569530	-	RLTR10	ERVK	LTR
chr1	68126543	68126574	chr1	68126492	68126959	+	RLTR10	ERVK	LTR
chr1	70065430	70065461	chr1	70065364	70065785	+	RLTR10	ERVK	LTR
chr1	71860031	71860062	chr1	71859937	71860222	+	RLTR10	ERVK	LTR
chr1	74608487	74608518	chr1	74608440	74608894	+	RLTR10	ERVK	LTR
chr1	83008533	83008564	chr1	83008454	83008825	+	RLTR10	ERVK	LTR
chr1	83235385	83235416	chr1	83234997	83235452	-	RLTR10	ERVK	LTR
chr1	84685616	84685647	chr1	84685554	84686043	+	RLTR10	ERVK	LTR
chr1	84688094	84688125	chr1	84688035	84688524	+	RLTR10	ERVK	LTR
chr1	92526690	92526721	chr1	92526588	92527066	+	RLTR10	ERVK	LTR
chr1	92529148	92529179	chr1	92529099	92529577	+	RLTR10	ERVK	LTR
chr1	93990475	93990506	chr1	93990101	93990563	-	RLTR10	ERVK	LTR
chr1	94770572	94770603	chr1	94770518	94770941	+	RLTR10	ERVK	LTR
chr1	94773073	94773104	chr1	94772994	94773410	+	RLTR10	ERVK	LTR
chr1	95168904	95168935	chr1	95168882	95169234	+	RLTR10	ERVK	LTR
chr1	95897605	95897636	chr1	95897563	95897938	+	RLTR10	ERVK	LTR
chr1	99129272	99129303	chr1	99129210	99129634	+	RLTR10	ERVK	LTR
chr1	99131864	99131895	chr1	99131802	99132226	+	RLTR10	ERVK	LTR
chr1	101255309	101255340	chr1	101255055	101255407	-	RLTR10	ERVK	LTR
chr1	102860875	102860906	chr1	102860822	102861174	+	RLTR10	ERVK	LTR
chr1	103178106	103178137	chr1	103178057	103178559	+	RLTR10	ERVK	LTR
chr1	103180628	103180659	chr1	103180602	103181104	+	RLTR10	ERVK	LTR
chr1	104364429	104364460	chr1	104364360	104364802	+	RLTR10	ERVK	LTR
chr1	104366353	104366384	chr1	104366271	104366439	-	RLTR10	ERVK	LTR
chr1	104581590	104581621	chr1	104581162	104581651	-	RLTR10	ERVK	LTR
chr1	104584088	104584119	chr1	104583699	104584188	-	RLTR10	ERVK	LTR
chr1	104658549	104658580	chr1	104658278	104658632	-	RLTR10	ERVK	LTR
chr1	104736818	104736849	chr1	104736722	104737093	+	RLTR10	ERVK	LTR
chr1	104739544	104739575	chr1	104739501	104739888	+	RLTR10	ERVK	LTR
chr1	106730740	106730771	chr1	106730710	106731165	+	RLTR10	ERVK	LTR
chr1	106922031	106922062	chr1	106921642	106922092	-	RLTR10	ERVK	LTR
chr1	106924411	106924442	chr1	106924049	106924499	-	RLTR10	ERVK	LTR
chr1	108986838	108986869	chr1	108986523	108986958	-	RLTR10	ERVK	LTR
chr1	112137326	112137357	chr1	112137264	112137747	+	RLTR10	ERVK	LTR
chr1	112334988	112335019	chr1	112334933	112335347	+	RLTR10	ERVK	LTR
chr1	114112180	114112211	chr1	114111820	114112248	-	RLTR10	ERVK	LTR
chr1	114114613	114114644	chr1	114114257	114114685	-	RLTR10	ERVK	LTR
chr1	115396204	115396235	chr1	115396146	115396423	+	RLTR10	ERVK	LTR
chr1	116223291	116223322	chr1	116223226	116223758	+	RLTR10	ERVK	LTR
chr1	117091521	117091552	chr1	117091477	117091906	+	RLTR10	ERVK	LTR
chr1	117471909	117471940	chr1	117471550	117472005	-	RLTR10	ERVK	LTR
chr1	117474447	117474478	chr1	117474087	117474542	-	RLTR10	ERVK	LTR
chr1	124644411	124644442	chr1	124644366	124644771	+	RLTR10	ERVK	LTR
chr1	125246838	125246869	chr1	125246801	125247295	+	RLTR10	ERVK	LTR
chr1	125486873	125486904	chr1	125486821	125487259	+	RLTR10	ERVK	LTR
chr1	126627839	126627870	chr1	126627419	126627864	-	RLTR10	ERVK	LTR
chr1	126630207	126630238	chr1	126629879	126630324	-	RLTR10	ERVK	LTR
chr1	127593510	127593541	chr1	127593447	127593895	+	RLTR10	ERVK	LTR
chr1	138979325	138979356	chr1	138979269	138979755	+	RLTR10	ERVK	LTR
chr1	138980037	138980068	chr1	138979987	138980454	+	RLTR10	ERVK	LTR
chr1	140795111	140795142	chr1	140794759	140795206	-	RLTR10	ERVK	LTR
chr1	140797892	140797923	chr1	140797551	140797998	-	RLTR10	ERVK	LTR
chr1	140975575	140975606	chr1	140975539	140975656	-	RLTR10	ERVK	LTR
chr1	142963643	142963674	chr1	142963578	142963949	+	RLTR10	ERVK	LTR
chr1	147416409	147416440	chr1	147416110	147416512	-	RLTR10	ERVK	LTR
chr1	147418763	147418794	chr1	147418442	147418846	-	RLTR10	ERVK	LTR
chr1	148270978	148271009	chr1	148270722	148271069	-	RLTR10	ERVK	LTR
chr1	149180061	149180092	chr1	149179700	149180160	-	RLTR10	ERVK	LTR
chr1	156723298	156723329	chr1	156723000	156723369	-	RLTR10	ERVK	LTR
chr1	164657391	164657422	chr1	164657074	164657426	-	RLTR10	ERVK	LTR
chr1	164659874	164659905	chr1	164659605	164659957	-	RLTR10	ERVK	LTR
chr1	166356793	166356824	chr1	166356708	166357181	+	RLTR10	ERVK	LTR
chr1	166359174	166359205	chr1	166359089	166359562	+	RLTR10	ERVK	LTR
chr1	171626843	171626874	chr1	171626797	171627203	+	RLTR10	ERVK	LTR
chr1	176579053	176579084	chr1	176578757	176579126	-	RLTR10	ERVK	LTR
chr1	177758171	177758202	chr1	177758109	177758588	+	RLTR10	ERVK	LTR
chr1	177760608	177760639	chr1	177760545	177761024	+	RLTR10	ERVK	LTR
chr1	177923862	177923893	chr1	177923517	177923959	-	RLTR10	ERVK	LTR
chr1	177926280	177926311	chr1	177925923	177926361	-	RLTR10	ERVK	LTR
chr1	189452219	189452250	chr1	189451791	189452283	-	RLTR10	ERVK	LTR
chr1	190983142	190983173	chr1	190982751	190983221	-	RLTR10	ERVK	LTR
chr1	190985468	190985499	chr1	190985105	190985592	-	RLTR10	ERVK	LTR
chr1	191387912	191387943	chr1	191387871	191388383	+	RLTR10	ERVK	LTR
chr1	194654497	194654528	chr1	194654207	194654593	-	RLTR10	ERVK	LTR
chr1	194656779	194656810	chr1	194656511	194656899	-	RLTR10	ERVK	LTR
chr1	132976733	132976764	chr1	132976753	132976845	+	PB1D9	Alu	SINE
chr1	131885659	131885690	chr1	131885661	131885720	-	PB1D9	Alu	SINE
chr1	136698766	136698797	chr1	136698686	136698791	-	PB1D7	Alu	SINE
chr1	180361533	180361564	chr1	180361495	180361605	-	PB1D10	Alu	SINE
chr1	131943324	131943355	chr1	131943293	131943391	-	PB1D10	Alu	SINE
chr1	189924090	189924121	chr1	189924005	189924128	-	PB1D10	Alu	SINE
chr1	179856830	179856861	chr1	179856813	179856916	-	PB1	Alu	SINE
chr1	59944074	59944105	chr1	59943855	59944140	-	ORR1E	ERVL-MaLR	LTR
chr1	75853578	75853609	chr1	75853538	75853816	-	ORR1E	ERVL-MaLR	LTR
chr1	90015026	90015057	chr1	90014867	90015176	-	ORR1E	ERVL-MaLR	LTR
chr1	125784269	125784300	chr1	125784086	125784426	+	ORR1E	ERVL-MaLR	LTR
chr1	152657884	152657915	chr1	152657713	152658045	+	ORR1E	ERVL-MaLR	LTR
chr1	185533808	185533839	chr1	185533640	185533916	+	ORR1E	ERVL-MaLR	LTR
chr1	119485987	119486018	chr1	119485899	119486028	-	ORR1D2	ERVL-MaLR	LTR
chr1	131563271	131563302	chr1	131563139	131563429	+	ORR1D1	ERVL-MaLR	LTR
chr1	136707469	136707500	chr1	136707486	136707833	+	ORR1B2	ERVL-MaLR	LTR
chr1	87868956	87868987	chr1	87868692	87869004	-	ORR1A4	ERVL-MaLR	LTR
chr1	20899970	20900001	chr1	20899895	20900249	-	MTEb	ERVL-MaLR	LTR
chr1	33942769	33942800	chr1	33942679	33943011	-	MTEb	ERVL-MaLR	LTR
chr1	35984827	35984858	chr1	35984694	35985051	-	MTEb	ERVL-MaLR	LTR
chr1	79863306	79863337	chr1	79863180	79863399	-	MTEb	ERVL-MaLR	LTR
chr1	126003806	126003837	chr1	126003613	126003995	+	MTEb	ERVL-MaLR	LTR
chr1	126184095	126184126	chr1	126184004	126184286	+	MTEb	ERVL-MaLR	LTR
chr1	127638705	127638736	chr1	127638616	127638977	-	MTEb	ERVL-MaLR	LTR
chr1	128999941	128999972	chr1	128999834	129000000	-	MTEb	ERVL-MaLR	LTR
chr1	190630990	190631021	chr1	190630781	190631159	+	MTEb	ERVL-MaLR	LTR
chr1	191236889	191236920	chr1	191236718	191236981	+	MTEb	ERVL-MaLR	LTR
chr1	191245894	191245925	chr1	191245711	191245925	+	MTEb	ERVL-MaLR	LTR
chr1	6107763	6107794	chr1	6107679	6108014	-	MTEa	ERVL-MaLR	LTR
chr1	34656423	34656454	chr1	34656307	34656518	-	MTEa	ERVL-MaLR	LTR
chr1	36040022	36040053	chr1	36039832	36040171	+	MTEa	ERVL-MaLR	LTR
chr1	57984411	57984442	chr1	57984189	57984556	+	MTEa	ERVL-MaLR	LTR
chr1	82326296	82326327	chr1	82326244	82326406	-	MTEa	ERVL-MaLR	LTR
chr1	89140545	89140576	chr1	89140354	89140697	+	MTEa	ERVL-MaLR	LTR
chr1	90918821	90918852	chr1	90918708	90919094	-	MTEa	ERVL-MaLR	LTR
chr1	118725705	118725736	chr1	118725663	118725807	+	MTEa	ERVL-MaLR	LTR
chr1	120086761	120086792	chr1	120086714	120086821	-	MTEa	ERVL-MaLR	LTR
chr1	120132165	120132196	chr1	120132076	120132441	-	MTEa	ERVL-MaLR	LTR
chr1	125529785	125529816	chr1	125529688	125530057	-	MTEa	ERVL-MaLR	LTR
chr1	127113990	127114021	chr1	127113780	127114026	+	MTEa	ERVL-MaLR	LTR
chr1	127327877	127327908	chr1	127327730	127328093	-	MTEa	ERVL-MaLR	LTR
chr1	132633944	132633975	chr1	132633827	132634099	-	MTEa	ERVL-MaLR	LTR
chr1	136217921	136217952	chr1	136217736	136218114	+	MTEa	ERVL-MaLR	LTR
chr1	182166004	182166035	chr1	182165820	182166159	+	MTEa	ERVL-MaLR	LTR
chr1	184751369	184751400	chr1	184751308	184751512	+	MTEa	ERVL-MaLR	LTR
chr1	189134472	189134503	chr1	189134440	189134604	+	MTEa	ERVL-MaLR	LTR
chr1	39404309	39404340	chr1	39404232	39404409	-	MTE2b	ERVL-MaLR	LTR
chr1	43472591	43472622	chr1	43472414	43472727	+	MTE2b	ERVL-MaLR	LTR
chr1	59424619	59424650	chr1	59424436	59424778	+	MTE2b	ERVL-MaLR	LTR
chr1	70640255	70640286	chr1	70640191	70640357	+	MTE2b	ERVL-MaLR	LTR
chr1	89777275	89777306	chr1	89777198	89777506	-	MTE2b	ERVL-MaLR	LTR
chr1	117413016	117413047	chr1	117412840	117413103	+	MTE2b	ERVL-MaLR	LTR
chr1	119225094	119225125	chr1	119224961	119225307	-	MTE2b	ERVL-MaLR	LTR
chr1	120053409	120053440	chr1	120053283	120053645	-	MTE2b	ERVL-MaLR	LTR
chr1	124152618	124152649	chr1	124152504	124152822	-	MTE2b	ERVL-MaLR	LTR
chr1	127468605	127468636	chr1	127468526	127468859	-	MTE2b	ERVL-MaLR	LTR
chr1	127819900	127819931	chr1	127819689	127820057	+	MTE2b	ERVL-MaLR	LTR
chr1	134309070	134309101	chr1	134308918	134309211	+	MTE2b	ERVL-MaLR	LTR
chr1	153449346	153449377	chr1	153449233	153449598	-	MTE2b	ERVL-MaLR	LTR
chr1	176708513	176708544	chr1	176708388	176708727	-	MTE2b	ERVL-MaLR	LTR
chr1	182166649	182166680	chr1	182166451	182166789	+	MTE2b	ERVL-MaLR	LTR
chr1	184044910	184044941	chr1	184044818	184045116	-	MTE2b	ERVL-MaLR	LTR
chr1	191134898	191134929	chr1	191134771	191134938	-	MTE2b	ERVL-MaLR	LTR
chr1	10471541	10471572	chr1	10471417	10471746	-	MTE2a	ERVL-MaLR	LTR
chr1	33271646	33271677	chr1	33271532	33271840	-	MTE2a	ERVL-MaLR	LTR
chr1	72310002	72310033	chr1	72309992	72310152	+	MTE2a	ERVL-MaLR	LTR
chr1	88877188	88877219	chr1	88876982	88877350	+	MTE2a	ERVL-MaLR	LTR
chr1	90543697	90543728	chr1	90543496	90543815	+	MTE2a	ERVL-MaLR	LTR
chr1	120372982	120373013	chr1	120372758	120373087	+	MTE2a	ERVL-MaLR	LTR
chr1	175948156	175948187	chr1	175948097	175948276	+	MTE2a	ERVL-MaLR	LTR
chr1	187470174	187470205	chr1	187469919	187470314	+	MTE2a	ERVL-MaLR	LTR
chr1	63450704	63450735	chr1	63450608	63451008	+	MTD	ERVL-MaLR	LTR
chr1	88141173	88141204	chr1	88141033	88141432	-	MTD	ERVL-MaLR	LTR
chr1	106190821	106190852	chr1	106190686	106191041	-	MTD	ERVL-MaLR	LTR
chr1	152793470	152793501	chr1	152793397	152793510	-	MTD	ERVL-MaLR	LTR
chr1	152794547	152794578	chr1	152794389	152794732	-	MTD	ERVL-MaLR	LTR
chr1	157613710	157613741	chr1	157613573	157613924	+	MTD	ERVL-MaLR	LTR
chr1	36774406	36774437	chr1	36774168	36774555	-	MTC	ERVL-MaLR	LTR
chr1	136698766	136698797	chr1	136698692	136698817	-	MT2B2	ERVL	LTR
chr1	100858944	100858975	chr1	100855120	100859511	-	MMETn-int	ERVK	LTR
chr1	178207159	178207190	chr1	178204949	178207585	-	MMERVK9E_I-int	ERVK	LTR
chr1	65694518	65694549	chr1	65694445	65694782	+	MMERVK10D3_LTR	ERVK	LTR
chr1	105763021	105763052	chr1	105762954	105763305	+	MMERVK10D3_LTR	ERVK	LTR
chr1	21362093	21362124	chr1	21361453	21363286	-	MMERVK10C-int	ERVK	LTR
chr1	144838135	144838166	chr1	144837453	144839292	-	MMERVK10C-int	ERVK	LTR
chr1	170597581	170597612	chr1	170596972	170598803	-	MMERVK10C-int	ERVK	LTR
chr1	33621871	33621902	chr1	33621433	33622012	-	MLTR31FA_MM	ERVK	LTR
chr1	182091459	182091490	chr1	182091477	182091551	+	MLT1J	ERVL-MaLR	LTR
chr1	121605284	121605315	chr1	121605266	121605396	-	MLT1G1	ERVL-MaLR	LTR
chr1	132982977	132983008	chr1	132982958	132983075	-	MIRb	MIR	SINE
chr1	89856395	89856426	chr1	89856335	89856464	+	MIR	MIR	SINE
chr1	133239961	133239992	chr1	133239957	133240083	-	MER96B	hAT-Tip100	DNA
chr1	82225935	82225966	chr1	82224947	82226668	-	Lx3_Mus	L1	LINE
chr1	45359788	45359819	chr1	45359589	45359994	-	Lx	L1	LINE
chr1	161145605	161145636	chr1	161145548	161146043	-	LTRIS2	ERV1	LTR
chr1	179645900	179645931	chr1	179645878	179646301	+	LTR41	ERVL	LTR
chr1	134226888	134226919	chr1	134226644	134227075	+	L2a	L2	LINE
chr1	4660892	4660923	chr1	4660456	4660991	-	L1VL2	L1	LINE
chr1	58672259	58672290	chr1	58672114	58673904	+	L1VL2	L1	LINE
chr1	160775122	160775153	chr1	160774867	160777717	+	L1VL2	L1	LINE
chr1	7334848	7334879	chr1	7328681	7335740	-	L1Md_T	L1	LINE
chr1	18537947	18537978	chr1	18537027	18543535	+	L1Md_T	L1	LINE
chr1	33407641	33407672	chr1	33407421	33413874	+	L1Md_T	L1	LINE
chr1	36957271	36957302	chr1	36951188	36957466	-	L1Md_T	L1	LINE
chr1	42334898	42334929	chr1	42334669	42340033	+	L1Md_T	L1	LINE
chr1	44960127	44960158	chr1	44959260	44965535	+	L1Md_T	L1	LINE
chr1	46449232	46449263	chr1	46442974	46450058	-	L1Md_T	L1	LINE
chr1	47721293	47721324	chr1	47714837	47721509	-	L1Md_T	L1	LINE
chr1	48545729	48545760	chr1	48545548	48552244	+	L1Md_T	L1	LINE
chr1	52400129	52400160	chr1	52399920	52405877	+	L1Md_T	L1	LINE
chr1	56714841	56714872	chr1	56714378	56720186	+	L1Md_T	L1	LINE
chr1	61497855	61497886	chr1	61491786	61499623	-	L1Md_T	L1	LINE
chr1	61498510	61498541	chr1	61491786	61499623	-	L1Md_T	L1	LINE
chr1	61514377	61514408	chr1	61514244	61520356	+	L1Md_T	L1	LINE
chr1	70209009	70209040	chr1	70208714	70214120	+	L1Md_T	L1	LINE
chr1	75714743	75714774	chr1	75707807	75715492	-	L1Md_T	L1	LINE
chr1	104280049	104280080	chr1	104273776	104280137	-	L1Md_T	L1	LINE
chr1	107823579	107823610	chr1	107822786	107828917	+	L1Md_T	L1	LINE
chr1	112838245	112838276	chr1	112838120	112844028	+	L1Md_T	L1	LINE
chr1	114183803	114183834	chr1	114176643	114183955	-	L1Md_T	L1	LINE
chr1	114230206	114230237	chr1	114223881	114230344	-	L1Md_T	L1	LINE
chr1	114770971	114771002	chr1	114764510	114771171	-	L1Md_T	L1	LINE
chr1	115799723	115799754	chr1	115799433	115804570	+	L1Md_T	L1	LINE
chr1	118128049	118128080	chr1	118122113	118128852	-	L1Md_T	L1	LINE
chr1	129436812	129436843	chr1	129436288	129441924	+	L1Md_T	L1	LINE
chr1	131680832	131680863	chr1	131680542	131685994	+	L1Md_T	L1	LINE
chr1	138789109	138789140	chr1	138788819	138794659	+	L1Md_T	L1	LINE
chr1	148548149	148548180	chr1	148542111	148548323	-	L1Md_T	L1	LINE
chr1	150232671	150232702	chr1	150232434	150238437	+	L1Md_T	L1	LINE
chr1	162063682	162063713	chr1	162063584	162069167	+	L1Md_T	L1	LINE
chr1	162063936	162063967	chr1	162063584	162069167	+	L1Md_T	L1	LINE
chr1	166475353	166475384	chr1	166469174	166475502	-	L1Md_T	L1	LINE
chr1	187062868	187062899	chr1	187062651	187068313	+	L1Md_T	L1	LINE
chr1	187393016	187393047	chr1	187392736	187398968	+	L1Md_T	L1	LINE
chr1	193070783	193070814	chr1	193070623	193075933	+	L1Md_T	L1	LINE
chr1	116838933	116838964	chr1	116833225	116839405	-	L1Md_F2	L1	LINE
chr1	156481987	156482018	chr1	156481459	156482027	+	L1MB8	L1	LINE
chr1	180361533	180361564	chr1	180361509	180361609	-	ID_B1	B4	SINE
chr1	127514273	127514304	chr1	127514197	127514408	-	ID_B1	B4	SINE
chr1	134501112	134501143	chr1	134501062	134501250	-	ID_B1	B4	SINE
chr1	5810382	5810413	chr1	5804697	5811110	-	IAPEz-int	ERVK	LTR
chr1	10735946	10735977	chr1	10730212	10736663	-	IAPEz-int	ERVK	LTR
chr1	70238114	70238145	chr1	70237419	70240432	+	IAPEz-int	ERVK	LTR
chr1	125349403	125349434	chr1	125347535	125349989	-	IAPEz-int	ERVK	LTR
chr1	130535316	130535347	chr1	130534642	130537756	+	IAPEz-int	ERVK	LTR
chr1	141036413	141036444	chr1	141035702	141042160	+	IAPEz-int	ERVK	LTR
chr1	148462800	148462831	chr1	148457096	148463572	-	IAPEz-int	ERVK	LTR
chr1	149582548	149582579	chr1	149581867	149588317	+	IAPEz-int	ERVK	LTR
chr1	154904967	154904998	chr1	154899309	154905728	-	IAPEz-int	ERVK	LTR
chr1	166353256	166353287	chr1	166352520	166355539	+	IAPEz-int	ERVK	LTR
chr1	169543444	169543475	chr1	169542756	169543631	+	IAPEz-int	ERVK	LTR
chr1	23922347	23922378	chr1	23922359	23922408	+	GC_rich	Low_complexity	Low_complexity
chr1	39900964	39900995	chr1	39900977	39901043	+	GC_rich	Low_complexity	Low_complexity
chr1	63273416	63273447	chr1	63273400	63273446	+	GC_rich	Low_complexity	Low_complexity
chr1	87853289	87853320	chr1	87853302	87853332	+	GC_rich	Low_complexity	Low_complexity
chr1	135688166	135688197	chr1	135688167	135688193	+	GC_rich	Low_complexity	Low_complexity
chr1	138856492	138856523	chr1	138856496	138856561	+	GC_rich	Low_complexity	Low_complexity
chr1	181211848	181211879	chr1	181211814	181211862	+	GC_rich	Low_complexity	Low_complexity
chr1	36259130	36259161	chr1	36258685	36259142	+	GA-rich	Low_complexity	Low_complexity
chr1	38541060	38541091	chr1	38540809	38541157	+	GA-rich	Low_complexity	Low_complexity
chr1	72233835	72233866	chr1	72233705	72233879	+	GA-rich	Low_complexity	Low_complexity
chr1	151058325	151058356	chr1	151058219	151058451	+	GA-rich	Low_complexity	Low_complexity
chr1	156449940	156449971	chr1	156449854	156449975	+	GA-rich	Low_complexity	Low_complexity
chr1	52046999	52047030	chr1	52046825	52047007	+	G-rich	Low_complexity	Low_complexity
chr1	132976733	132976764	chr1	132976582	132976751	+	G-rich	Low_complexity	Low_complexity
chr1	34007576	34007607	chr1	34007568	34007621	+	G-rich	Low_complexity	Low_complexity
chr1	46088999	46089030	chr1	46088998	46089283	+	G-rich	Low_complexity	Low_complexity
chr1	78616571	78616602	chr1	78616567	78616689	+	G-rich	Low_complexity	Low_complexity
chr1	79836186	79836217	chr1	79836180	79836331	+	G-rich	Low_complexity	Low_complexity
chr1	154179963	154179994	chr1	154179951	154180127	+	G-rich	Low_complexity	Low_complexity
chr1	155053645	155053676	chr1	155053654	155053777	+	G-rich	Low_complexity	Low_complexity
chr1	181860647	181860678	chr1	181860669	181860706	-	CYRA11_Mm	Y-chromosome	Unknown
chr1	34403994	34404025	chr1	34403899	34404047	+	CT-rich	Low_complexity	Low_complexity
chr1	74091318	74091349	chr1	74091337	74091411	+	C-rich	Low_complexity	Low_complexity
chr1	125435614	125435645	chr1	125435543	125435658	+	C-rich	Low_complexity	Low_complexity
chr1	177796515	177796546	chr1	177796503	177796573	+	C-rich	Low_complexity	Low_complexity
chr1	39424477	39424508	chr1	39424288	39424533	+	B4A	B4	SINE
chr1	134271085	134271116	chr1	134271082	134271115	+	B4A	B4	SINE
chr1	182528706	182528737	chr1	182528640	182528915	-	B4A	B4	SINE
chr1	74146199	74146230	chr1	74146127	74146224	+	B4	B4	SINE
chr1	119004039	119004070	chr1	119003953	119004148	-	B3A	B2	SINE
chr1	127263124	127263155	chr1	127263031	127263228	-	B3A	B2	SINE
chr1	96646753	96646784	chr1	96646729	96646844	+	B1F	Alu	SINE
chr1	191036081	191036112	chr1	191036076	191036136	+	B1_Mus2	Alu	SINE
chr1	86278040	86278071	chr1	86277941	86278053	-	B1_Mur3	Alu	SINE
chr1	93797862	93797893	chr1	93797820	93797960	+	B1_Mur1	Alu	SINE
chr1	59399677	59399708	chr1	59399684	59399712	+	(TTCC)n	Simple_repeat	Simple_repeat
chr1	119837373	119837404	chr1	119837392	119837468	+	(TCC)n	Simple_repeat	Simple_repeat
chr1	42694876	42694907	chr1	42694860	42694898	+	(GGGA)n	Simple_repeat	Simple_repeat
chr1	93637161	93637192	chr1	93637136	93637232	+	(CTCTG)n	Simple_repeat	Simple_repeat
chr1	177000509	177000540	chr1	177000467	177000610	+	(CTCTG)n	Simple_repeat	Simple_repeat
chr1	171329536	171329567	chr1	171329502	171329597	+	(CGGGG)n	Simple_repeat	Simple_repeat
chr1	59913370	59913401	chr1	59913321	59913460	+	(CGG)n	Simple_repeat	Simple_repeat
chr1	84695770	84695801	chr1	84695768	84695824	+	(CGG)n	Simple_repeat	Simple_repeat
chr1	155973181	155973212	chr1	155973197	155973230	+	(CGG)n	Simple_repeat	Simple_repeat
chr1	167598417	167598448	chr1	167598365	167598427	+	(CGG)n	Simple_repeat	Simple_repeat
chr1	182137325	182137356	chr1	182137289	182137337	+	(CGG)n	Simple_repeat	Simple_repeat
chr1	23961964	23961995	chr1	23961868	23962022	+	(CCTG)n	Simple_repeat	Simple_repeat
chr1	69687535	69687566	chr1	69687555	69687667	+	(CCGCG)n	Simple_repeat	Simple_repeat
chr1	12690114	12690145	chr1	12690098	12690176	+	(CAGG)n	Simple_repeat	Simple_repeat
chr1	60012543	60012574	chr1	60012441	60012586	+	(CAGG)n	Simple_repeat	Simple_repeat
chr1	133740620	133740651	chr1	133740583	133740862	+	(CAGG)n	Simple_repeat	Simple_repeat
chr1	151396712	151396743	chr1	151396666	151396767	+	(CAGG)n	Simple_repeat	Simple_repeat
chr1	59601473	59601504	chr1	59601482	59601731	+	(CAGAGA)n	Simple_repeat	Simple_repeat
chr1	123820436	123820467	chr1	123820311	123820488	+	(CAGAGA)n	Simple_repeat	Simple_repeat
chr1	148723589	148723620	chr1	148723389	148723664	+	(CAGAGA)n	Simple_repeat	Simple_repeat
chr1	4689239	4689270	.	-1	-1	.	.	.	.
chr1	4857732	4857763	.	-1	-1	.	.	.	.
chr1	6441616	6441647	.	-1	-1	.	.	.	.
chr1	7047423	7047454	.	-1	-1	.	.	.	.
chr1	7395831	7395862	.	-1	-1	.	.	.	.
chr1	7398097	7398128	.	-1	-1	.	.	.	.
chr1	9298527	9298558	.	-1	-1	.	.	.	.
chr1	9299812	9299843	.	-1	-1	.	.	.	.
chr1	9908794	9908825	.	-1	-1	.	.	.	.
chr1	10040197	10040228	.	-1	-1	.	.	.	.
chr1	10132252	10132283	.	-1	-1	.	.	.	.
chr1	10233056	10233087	.	-1	-1	.	.	.	.
chr1	10836215	10836246	.	-1	-1	.	.	.	.
chr1	12711025	12711056	.	-1	-1	.	.	.	.
chr1	12744616	12744647	.	-1	-1	.	.	.	.
chr1	12840490	12840521	.	-1	-1	.	.	.	.
chr1	12990407	12990438	.	-1	-1	.	.	.	.
chr1	13050538	13050569	.	-1	-1	.	.	.	.
chr1	13081333	13081364	.	-1	-1	.	.	.	.
chr1	13337572	13337603	.	-1	-1	.	.	.	.
chr1	13660696	13660727	.	-1	-1	.	.	.	.
chr1	14918820	14918851	.	-1	-1	.	.	.	.
chr1	16247860	16247891	.	-1	-1	.	.	.	.
chr1	16593168	16593199	.	-1	-1	.	.	.	.
chr1	20190489	20190520	.	-1	-1	.	.	.	.
chr1	23263992	23264023	.	-1	-1	.	.	.	.
chr1	23798484	23798515	.	-1	-1	.	.	.	.
chr1	24005720	24005751	.	-1	-1	.	.	.	.
chr1	30862215	30862246	.	-1	-1	.	.	.	.
chr1	30948444	30948475	.	-1	-1	.	.	.	.
chr1	33814482	33814513	.	-1	-1	.	.	.	.
chr1	33983309	33983340	.	-1	-1	.	.	.	.
chr1	34065781	34065812	.	-1	-1	.	.	.	.
chr1	34579566	34579597	.	-1	-1	.	.	.	.
chr1	34997490	34997521	.	-1	-1	.	.	.	.
chr1	35846654	35846685	.	-1	-1	.	.	.	.
chr1	36061158	36061189	.	-1	-1	.	.	.	.
chr1	36409325	36409356	.	-1	-1	.	.	.	.
chr1	36558290	36558321	.	-1	-1	.	.	.	.
chr1	36836750	36836781	.	-1	-1	.	.	.	.
chr1	37430137	37430168	.	-1	-1	.	.	.	.
chr1	37890473	37890504	.	-1	-1	.	.	.	.
chr1	37928576	37928607	.	-1	-1	.	.	.	.
chr1	37998071	37998102	.	-1	-1	.	.	.	.
chr1	38058594	38058625	.	-1	-1	.	.	.	.
chr1	39157553	39157584	.	-1	-1	.	.	.	.
chr1	39253934	39253965	.	-1	-1	.	.	.	.
chr1	39456638	39456669	.	-1	-1	.	.	.	.
chr1	39576853	39576884	.	-1	-1	.	.	.	.
chr1	39923848	39923879	.	-1	-1	.	.	.	.
chr1	40632772	40632803	.	-1	-1	.	.	.	.
chr1	43113117	43113148	.	-1	-1	.	.	.	.
chr1	43168080	43168111	.	-1	-1	.	.	.	.
chr1	43444815	43444846	.	-1	-1	.	.	.	.
chr1	45503036	45503067	.	-1	-1	.	.	.	.
chr1	46971602	46971633	.	-1	-1	.	.	.	.
chr1	51766865	51766896	.	-1	-1	.	.	.	.
chr1	52233530	52233561	.	-1	-1	.	.	.	.
chr1	52845039	52845070	.	-1	-1	.	.	.	.
chr1	52964700	52964731	.	-1	-1	.	.	.	.
chr1	54585733	54585764	.	-1	-1	.	.	.	.
chr1	54926412	54926443	.	-1	-1	.	.	.	.
chr1	54972391	54972422	.	-1	-1	.	.	.	.
chr1	55088034	55088065	.	-1	-1	.	.	.	.
chr1	55362531	55362562	.	-1	-1	.	.	.	.
chr1	56560481	56560512	.	-1	-1	.	.	.	.
chr1	57343759	57343790	.	-1	-1	.	.	.	.
chr1	57406685	57406716	.	-1	-1	.	.	.	.
chr1	58188891	58188922	.	-1	-1	.	.	.	.
chr1	58586200	58586231	.	-1	-1	.	.	.	.
chr1	59483907	59483938	.	-1	-1	.	.	.	.
chr1	60098446	60098477	.	-1	-1	.	.	.	.
chr1	60409256	60409287	.	-1	-1	.	.	.	.
chr1	60409674	60409705	.	-1	-1	.	.	.	.
chr1	60423988	60424019	.	-1	-1	.	.	.	.
chr1	60567255	60567286	.	-1	-1	.	.	.	.
chr1	62772641	62772672	.	-1	-1	.	.	.	.
chr1	62773875	62773906	.	-1	-1	.	.	.	.
chr1	62929627	62929658	.	-1	-1	.	.	.	.
chr1	63114259	63114290	.	-1	-1	.	.	.	.
chr1	63204476	63204507	.	-1	-1	.	.	.	.
chr1	63235902	63235933	.	-1	-1	.	.	.	.
chr1	63430910	63430941	.	-1	-1	.	.	.	.
chr1	63445934	63445965	.	-1	-1	.	.	.	.
chr1	63730645	63730676	.	-1	-1	.	.	.	.
chr1	64533210	64533241	.	-1	-1	.	.	.	.
chr1	64691424	64691455	.	-1	-1	.	.	.	.
chr1	64737637	64737668	.	-1	-1	.	.	.	.
chr1	64956689	64956720	.	-1	-1	.	.	.	.
chr1	65186468	65186499	.	-1	-1	.	.	.	.
chr1	69377693	69377724	.	-1	-1	.	.	.	.
chr1	71103043	71103074	.	-1	-1	.	.	.	.
chr1	72173761	72173792	.	-1	-1	.	.	.	.
chr1	72207208	72207239	.	-1	-1	.	.	.	.
chr1	72229137	72229168	.	-1	-1	.	.	.	.
chr1	72243844	72243875	.	-1	-1	.	.	.	.
chr1	72307409	72307440	.	-1	-1	.	.	.	.
chr1	72343719	72343750	.	-1	-1	.	.	.	.
chr1	72536237	72536268	.	-1	-1	.	.	.	.
chr1	72536683	72536714	.	-1	-1	.	.	.	.
chr1	72826064	72826095	.	-1	-1	.	.	.	.
chr1	72960631	72960662	.	-1	-1	.	.	.	.
chr1	73962973	73963004	.	-1	-1	.	.	.	.
chr1	74010672	74010703	.	-1	-1	.	.	.	.
chr1	74054092	74054123	.	-1	-1	.	.	.	.
chr1	74332691	74332722	.	-1	-1	.	.	.	.
chr1	74370118	74370149	.	-1	-1	.	.	.	.
chr1	74386967	74386998	.	-1	-1	.	.	.	.
chr1	74748908	74748939	.	-1	-1	.	.	.	.
chr1	74781755	74781786	.	-1	-1	.	.	.	.
chr1	74803099	74803130	.	-1	-1	.	.	.	.
chr1	74822239	74822270	.	-1	-1	.	.	.	.
chr1	74939978	74940009	.	-1	-1	.	.	.	.
chr1	75443074	75443105	.	-1	-1	.	.	.	.
chr1	75479122	75479153	.	-1	-1	.	.	.	.
chr1	75504795	75504826	.	-1	-1	.	.	.	.
chr1	75505403	75505434	.	-1	-1	.	.	.	.
chr1	75545986	75546017	.	-1	-1	.	.	.	.
chr1	77446635	77446666	.	-1	-1	.	.	.	.
chr1	77474114	77474145	.	-1	-1	.	.	.	.
chr1	82250102	82250133	.	-1	-1	.	.	.	.
chr1	84198864	84198895	.	-1	-1	.	.	.	.
chr1	84640585	84640616	.	-1	-1	.	.	.	.
chr1	86303194	86303225	.	-1	-1	.	.	.	.
chr1	86309561	86309592	.	-1	-1	.	.	.	.
chr1	86509611	86509642	.	-1	-1	.	.	.	.
chr1	87156072	87156103	.	-1	-1	.	.	.	.
chr1	87264807	87264838	.	-1	-1	.	.	.	.
chr1	87510547	87510578	.	-1	-1	.	.	.	.
chr1	87755917	87755948	.	-1	-1	.	.	.	.
chr1	88120684	88120715	.	-1	-1	.	.	.	.
chr1	88144421	88144452	.	-1	-1	.	.	.	.
chr1	88464712	88464743	.	-1	-1	.	.	.	.
chr1	88466903	88466934	.	-1	-1	.	.	.	.
chr1	88611454	88611485	.	-1	-1	.	.	.	.
chr1	88612972	88613003	.	-1	-1	.	.	.	.
chr1	88706523	88706554	.	-1	-1	.	.	.	.
chr1	88924400	88924431	.	-1	-1	.	.	.	.
chr1	89041320	89041351	.	-1	-1	.	.	.	.
chr1	89131994	89132025	.	-1	-1	.	.	.	.
chr1	89581414	89581445	.	-1	-1	.	.	.	.
chr1	89595304	89595335	.	-1	-1	.	.	.	.
chr1	89870962	89870993	.	-1	-1	.	.	.	.
chr1	89940534	89940565	.	-1	-1	.	.	.	.
chr1	90024841	90024872	.	-1	-1	.	.	.	.
chr1	90276275	90276306	.	-1	-1	.	.	.	.
chr1	90424573	90424604	.	-1	-1	.	.	.	.
chr1	91366337	91366368	.	-1	-1	.	.	.	.
chr1	91921151	91921182	.	-1	-1	.	.	.	.
chr1	91993943	91993974	.	-1	-1	.	.	.	.
chr1	92183546	92183577	.	-1	-1	.	.	.	.
chr1	92597450	92597481	.	-1	-1	.	.	.	.
chr1	92608726	92608757	.	-1	-1	.	.	.	.
chr1	92697036	92697067	.	-1	-1	.	.	.	.
chr1	92888209	92888240	.	-1	-1	.	.	.	.
chr1	93160364	93160395	.	-1	-1	.	.	.	.
chr1	93209379	93209410	.	-1	-1	.	.	.	.
chr1	93635929	93635960	.	-1	-1	.	.	.	.
chr1	93697272	93697303	.	-1	-1	.	.	.	.
chr1	93804124	93804155	.	-1	-1	.	.	.	.
chr1	94035022	94035053	.	-1	-1	.	.	.	.
chr1	95313594	95313625	.	-1	-1	.	.	.	.
chr1	105777092	105777123	.	-1	-1	.	.	.	.
chr1	106151926	106151957	.	-1	-1	.	.	.	.
chr1	106862264	106862295	.	-1	-1	.	.	.	.
chr1	118593090	118593121	.	-1	-1	.	.	.	.
chr1	118642863	118642894	.	-1	-1	.	.	.	.
chr1	118983581	118983612	.	-1	-1	.	.	.	.
chr1	119049127	119049158	.	-1	-1	.	.	.	.
chr1	119053632	119053663	.	-1	-1	.	.	.	.
chr1	119076060	119076091	.	-1	-1	.	.	.	.
chr1	119305425	119305456	.	-1	-1	.	.	.	.
chr1	119351705	119351736	.	-1	-1	.	.	.	.
chr1	119444104	119444135	.	-1	-1	.	.	.	.
chr1	119451584	119451615	.	-1	-1	.	.	.	.
chr1	119519458	119519489	.	-1	-1	.	.	.	.
chr1	120006908	120006939	.	-1	-1	.	.	.	.
chr1	120265399	120265430	.	-1	-1	.	.	.	.
chr1	120603407	120603438	.	-1	-1	.	.	.	.
chr1	120888385	120888416	.	-1	-1	.	.	.	.
chr1	121327837	121327868	.	-1	-1	.	.	.	.
chr1	125912303	125912334	.	-1	-1	.	.	.	.
chr1	128103555	128103586	.	-1	-1	.	.	.	.
chr1	128262972	128263003	.	-1	-1	.	.	.	.
chr1	128457303	128457334	.	-1	-1	.	.	.	.
chr1	129273293	129273324	.	-1	-1	.	.	.	.
chr1	131241293	131241324	.	-1	-1	.	.	.	.
chr1	131526564	131526595	.	-1	-1	.	.	.	.
chr1	132151571	132151602	.	-1	-1	.	.	.	.
chr1	132192101	132192132	.	-1	-1	.	.	.	.
chr1	132196254	132196285	.	-1	-1	.	.	.	.
chr1	132200955	132200986	.	-1	-1	.	.	.	.
chr1	132282008	132282039	.	-1	-1	.	.	.	.
chr1	132304832	132304863	.	-1	-1	.	.	.	.
chr1	132471700	132471731	.	-1	-1	.	.	.	.
chr1	132587045	132587076	.	-1	-1	.	.	.	.
chr1	132641265	132641296	.	-1	-1	.	.	.	.
chr1	132703567	132703598	.	-1	-1	.	.	.	.
chr1	132800356	132800387	.	-1	-1	.	.	.	.
chr1	132853643	132853674	.	-1	-1	.	.	.	.
chr1	132935099	132935130	.	-1	-1	.	.	.	.
chr1	133046626	133046657	.	-1	-1	.	.	.	.
chr1	133096382	133096413	.	-1	-1	.	.	.	.
chr1	133131235	133131266	.	-1	-1	.	.	.	.
chr1	133196526	133196557	.	-1	-1	.	.	.	.
chr1	133364330	133364361	.	-1	-1	.	.	.	.
chr1	133397957	133397988	.	-1	-1	.	.	.	.
chr1	133434338	133434369	.	-1	-1	.	.	.	.
chr1	133493532	133493563	.	-1	-1	.	.	.	.
chr1	133694690	133694721	.	-1	-1	.	.	.	.
chr1	134063146	134063177	.	-1	-1	.	.	.	.
chr1	134079372	134079403	.	-1	-1	.	.	.	.
chr1	134160580	134160611	.	-1	-1	.	.	.	.
chr1	134189034	134189065	.	-1	-1	.	.	.	.
chr1	134216995	134217026	.	-1	-1	.	.	.	.
chr1	134344644	134344675	.	-1	-1	.	.	.	.
chr1	134405815	134405846	.	-1	-1	.	.	.	.
chr1	134494979	134495010	.	-1	-1	.	.	.	.
chr1	134550231	134550262	.	-1	-1	.	.	.	.
chr1	134700810	134700841	.	-1	-1	.	.	.	.
chr1	134956057	134956088	.	-1	-1	.	.	.	.
chr1	135058317	135058348	.	-1	-1	.	.	.	.
chr1	135097194	135097225	.	-1	-1	.	.	.	.
chr1	135199272	135199303	.	-1	-1	.	.	.	.
chr1	135248669	135248700	.	-1	-1	.	.	.	.
chr1	135349195	135349226	.	-1	-1	.	.	.	.
chr1	135365114	135365145	.	-1	-1	.	.	.	.
chr1	135470678	135470709	.	-1	-1	.	.	.	.
chr1	135594724	135594755	.	-1	-1	.	.	.	.
chr1	135729099	135729130	.	-1	-1	.	.	.	.
chr1	135735434	135735465	.	-1	-1	.	.	.	.
chr1	135767069	135767100	.	-1	-1	.	.	.	.
chr1	135792211	135792242	.	-1	-1	.	.	.	.
chr1	135866185	135866216	.	-1	-1	.	.	.	.
chr1	136174417	136174448	.	-1	-1	.	.	.	.
chr1	136220507	136220538	.	-1	-1	.	.	.	.
chr1	136572814	136572845	.	-1	-1	.	.	.	.
chr1	136613372	136613403	.	-1	-1	.	.	.	.
chr1	136673327	136673358	.	-1	-1	.	.	.	.
chr1	136949150	136949181	.	-1	-1	.	.	.	.
chr1	136952871	136952902	.	-1	-1	.	.	.	.
chr1	136957638	136957669	.	-1	-1	.	.	.	.
chr1	137133017	137133048	.	-1	-1	.	.	.	.
chr1	138847212	138847243	.	-1	-1	.	.	.	.
chr1	141827441	141827472	.	-1	-1	.	.	.	.
chr1	151428611	151428642	.	-1	-1	.	.	.	.
chr1	151978984	151979015	.	-1	-1	.	.	.	.
chr1	152241688	152241719	.	-1	-1	.	.	.	.
chr1	152766419	152766450	.	-1	-1	.	.	.	.
chr1	152810008	152810039	.	-1	-1	.	.	.	.
chr1	153011182	153011213	.	-1	-1	.	.	.	.
chr1	153071718	153071749	.	-1	-1	.	.	.	.
chr1	153090552	153090583	.	-1	-1	.	.	.	.
chr1	153095411	153095442	.	-1	-1	.	.	.	.
chr1	153333035	153333066	.	-1	-1	.	.	.	.
chr1	153588002	153588033	.	-1	-1	.	.	.	.
chr1	153678109	153678140	.	-1	-1	.	.	.	.
chr1	153696988	153697019	.	-1	-1	.	.	.	.
chr1	153899769	153899800	.	-1	-1	.	.	.	.
chr1	153901373	153901404	.	-1	-1	.	.	.	.
chr1	154036875	154036906	.	-1	-1	.	.	.	.
chr1	155052403	155052434	.	-1	-1	.	.	.	.
chr1	155093023	155093054	.	-1	-1	.	.	.	.
chr1	155140335	155140366	.	-1	-1	.	.	.	.
chr1	155417383	155417414	.	-1	-1	.	.	.	.
chr1	156077835	156077866	.	-1	-1	.	.	.	.
chr1	156640538	156640569	.	-1	-1	.	.	.	.
chr1	156657031	156657062	.	-1	-1	.	.	.	.
chr1	156748311	156748342	.	-1	-1	.	.	.	.
chr1	157081646	157081677	.	-1	-1	.	.	.	.
chr1	159232231	159232262	.	-1	-1	.	.	.	.
chr1	162570680	162570711	.	-1	-1	.	.	.	.
chr1	164503507	164503538	.	-1	-1	.	.	.	.
chr1	165185080	165185111	.	-1	-1	.	.	.	.
chr1	165780949	165780980	.	-1	-1	.	.	.	.
chr1	165874740	165874771	.	-1	-1	.	.	.	.
chr1	165880335	165880366	.	-1	-1	.	.	.	.
chr1	166002755	166002786	.	-1	-1	.	.	.	.
chr1	166045773	166045804	.	-1	-1	.	.	.	.
chr1	166056237	166056268	.	-1	-1	.	.	.	.
chr1	166148574	166148605	.	-1	-1	.	.	.	.
chr1	166380143	166380174	.	-1	-1	.	.	.	.
chr1	166409213	166409244	.	-1	-1	.	.	.	.
chr1	167245260	167245291	.	-1	-1	.	.	.	.
chr1	167255674	167255705	.	-1	-1	.	.	.	.
chr1	167270600	167270631	.	-1	-1	.	.	.	.
chr1	167467063	167467094	.	-1	-1	.	.	.	.
chr1	167670012	167670043	.	-1	-1	.	.	.	.
chr1	170188771	170188802	.	-1	-1	.	.	.	.
chr1	170651453	170651484	.	-1	-1	.	.	.	.
chr1	171196029	171196060	.	-1	-1	.	.	.	.
chr1	171222695	171222726	.	-1	-1	.	.	.	.
chr1	171287974	171288005	.	-1	-1	.	.	.	.
chr1	171390318	171390349	.	-1	-1	.	.	.	.
chr1	171474530	171474561	.	-1	-1	.	.	.	.
chr1	171534734	171534765	.	-1	-1	.	.	.	.
chr1	172047090	172047121	.	-1	-1	.	.	.	.
chr1	172326317	172326348	.	-1	-1	.	.	.	.
chr1	172350674	172350705	.	-1	-1	.	.	.	.
chr1	172490323	172490354	.	-1	-1	.	.	.	.
chr1	172513200	172513231	.	-1	-1	.	.	.	.
chr1	172532672	172532703	.	-1	-1	.	.	.	.
chr1	172563026	172563057	.	-1	-1	.	.	.	.
chr1	172657524	172657555	.	-1	-1	.	.	.	.
chr1	175692416	175692447	.	-1	-1	.	.	.	.
chr1	176813595	176813626	.	-1	-1	.	.	.	.
chr1	177346769	177346800	.	-1	-1	.	.	.	.
chr1	177928804	177928835	.	-1	-1	.	.	.	.
chr1	177983250	177983281	.	-1	-1	.	.	.	.
chr1	178187496	178187527	.	-1	-1	.	.	.	.
chr1	178530813	178530844	.	-1	-1	.	.	.	.
chr1	178544566	178544597	.	-1	-1	.	.	.	.
chr1	179517959	179517990	.	-1	-1	.	.	.	.
chr1	179959989	179960020	.	-1	-1	.	.	.	.
chr1	180196055	180196086	.	-1	-1	.	.	.	.
chr1	180210772	180210803	.	-1	-1	.	.	.	.
chr1	180215192	180215223	.	-1	-1	.	.	.	.
chr1	180255759	180255790	.	-1	-1	.	.	.	.
chr1	180568825	180568856	.	-1	-1	.	.	.	.
chr1	180572365	180572396	.	-1	-1	.	.	.	.
chr1	180608130	180608161	.	-1	-1	.	.	.	.
chr1	180813774	180813805	.	-1	-1	.	.	.	.
chr1	180976510	180976541	.	-1	-1	.	.	.	.
chr1	181090184	181090215	.	-1	-1	.	.	.	.
chr1	181097967	181097998	.	-1	-1	.	.	.	.
chr1	181151063	181151094	.	-1	-1	.	.	.	.
chr1	181616103	181616134	.	-1	-1	.	.	.	.
chr1	182086510	182086541	.	-1	-1	.	.	.	.
chr1	182095249	182095280	.	-1	-1	.	.	.	.
chr1	182113321	182113352	.	-1	-1	.	.	.	.
chr1	182115890	182115921	.	-1	-1	.	.	.	.
chr1	182251696	182251727	.	-1	-1	.	.	.	.
chr1	182312953	182312984	.	-1	-1	.	.	.	.
chr1	182409197	182409228	.	-1	-1	.	.	.	.
chr1	182763551	182763582	.	-1	-1	.	.	.	.
chr1	182875461	182875492	.	-1	-1	.	.	.	.
chr1	184034100	184034131	.	-1	-1	.	.	.	.
chr1	184883038	184883069	.	-1	-1	.	.	.	.
chr1	184999701	184999732	.	-1	-1	.	.	.	.
chr1	185099166	185099197	.	-1	-1	.	.	.	.
chr1	185467960	185467991	.	-1	-1	.	.	.	.
chr1	186699082	186699113	.	-1	-1	.	.	.	.
chr1	186760080	186760111	.	-1	-1	.	.	.	.
chr1	186833527	186833558	.	-1	-1	.	.	.	.
chr1	187142998	187143029	.	-1	-1	.	.	.	.
chr1	187169731	187169762	.	-1	-1	.	.	.	.
chr1	190169098	190169129	.	-1	-1	.	.	.	.
chr1	190448463	190448494	.	-1	-1	.	.	.	.
chr1	190928837	190928868	.	-1	-1	.	.	.	.
chr1	190956827	190956858	.	-1	-1	.	.	.	.
chr1	191026399	191026430	.	-1	-1	.	.	.	.
chr1	191224547	191224578	.	-1	-1	.	.	.	.
chr1	191438622	191438653	.	-1	-1	.	.	.	.
chr1	191461620	191461651	.	-1	-1	.	.	.	.
chr1	191645075	191645106	.	-1	-1	.	.	.	.
chr1	191964445	191964476	.	-1	-1	.	.	.	.
chr1	192277756	192277787	.	-1	-1	.	.	.	.
chr1	192449992	192450023	.	-1	-1	.	.	.	.
chr1	194620431	194620462	.	-1	-1	.	.	.	.
chr1	194938935	194938966	.	-1	-1	.	.	.	.
chr1	194976363	194976394	.	-1	-1	.	.	.	.
chr10	80450740	80450771	chr10	80450731	80450935	-	ZP3AR	Satellite	Satellite
chr10	33871433	33871464	chr10	33870934	33871739	-	RMER17D2	ERVK	LTR
chr10	61414254	61414285	chr10	61414210	61414324	-	RMER17C2	ERVK	LTR
chr10	66968737	66968768	chr10	66968690	66969116	+	RMER17C	ERVK	LTR
chr10	51123320	51123351	chr10	51123144	51123583	+	RMER17B	ERVK	LTR
chr10	56360629	56360660	chr10	56360561	56361302	+	RMER17A	ERVK	LTR
chr10	117393754	117393785	chr10	117393667	117393772	+	RMER15	ERVL	LTR
chr10	61624919	61624950	chr10	61624697	61625136	-	RMER10A	ERVL	LTR
chr10	4289745	4289776	chr10	4289440	4289834	-	RLTR9E	ERVK	LTR
chr10	70842572	70842603	chr10	70842568	70842947	+	RLTR9E	ERVK	LTR
chr10	8115118	8115149	chr10	8114944	8115335	+	RLTR9D	ERVK	LTR
chr10	30520100	30520131	chr10	30520074	30520187	+	RLTR9D	ERVK	LTR
chr10	14985280	14985311	chr10	14985123	14985545	-	RLTR45	ERVK	LTR
chr10	78257747	78257778	chr10	78257415	78257807	+	RLTR26_Mus	ERVK	LTR
chr10	70359560	70359591	chr10	70359286	70359738	-	RLTR23	ERV1	LTR
chr10	113593623	113593654	chr10	113593428	113593970	+	RLTR23	ERV1	LTR
chr10	99668405	99668436	chr10	99668283	99668620	-	RLTR17	ERVK	LTR
chr10	115271828	115271859	chr10	115271665	115272027	-	RLTR17	ERVK	LTR
chr10	96107411	96107442	chr10	96107087	96107633	-	RLTR11C_MM	ERVK	LTR
chr10	54509950	54509981	chr10	54509832	54510208	+	RLTR11B	ERVK	LTR
chr10	18090767	18090798	chr10	18090461	18090941	-	RLTR11A	ERVK	LTR
chr10	104651149	104651180	chr10	104651057	104651415	+	RLTR10D2	ERVK	LTR
chr10	10517438	10517469	chr10	10517353	10517699	+	RLTR10D	ERVK	LTR
chr10	10524528	10524559	chr10	10524468	10524808	+	RLTR10D	ERVK	LTR
chr10	19507022	19507053	chr10	19506980	19507360	+	RLTR10D	ERVK	LTR
chr10	20873646	20873677	chr10	20873382	20873736	-	RLTR10D	ERVK	LTR
chr10	36125598	36125629	chr10	36125540	36125874	+	RLTR10D	ERVK	LTR
chr10	38081668	38081699	chr10	38081600	38081976	+	RLTR10D	ERVK	LTR
chr10	40210331	40210362	chr10	40210075	40210416	-	RLTR10D	ERVK	LTR
chr10	64297842	64297873	chr10	64297533	64297888	-	RLTR10D	ERVK	LTR
chr10	83428959	83428990	chr10	83428725	83429066	-	RLTR10D	ERVK	LTR
chr10	4526803	4526834	chr10	4526487	4526885	-	RLTR10A	ERVK	LTR
chr10	6270836	6270867	chr10	6270782	6271038	+	RLTR10A	ERVK	LTR
chr10	7354154	7354185	chr10	7353835	7354238	-	RLTR10A	ERVK	LTR
chr10	7356742	7356773	chr10	7356417	7356824	-	RLTR10A	ERVK	LTR
chr10	11682108	11682139	chr10	11681814	11682206	-	RLTR10A	ERVK	LTR
chr10	11689254	11689285	chr10	11688955	11689346	-	RLTR10A	ERVK	LTR
chr10	13692570	13692601	chr10	13692259	13692660	-	RLTR10A	ERVK	LTR
chr10	14361898	14361929	chr10	14361607	14362003	-	RLTR10A	ERVK	LTR
chr10	25027256	25027287	chr10	25027258	25027668	+	RLTR10A	ERVK	LTR
chr10	26744002	26744033	chr10	26743711	26744090	-	RLTR10A	ERVK	LTR
chr10	26747516	26747547	chr10	26747331	26747592	-	RLTR10A	ERVK	LTR
chr10	35907919	35907950	chr10	35907652	35907987	-	RLTR10A	ERVK	LTR
chr10	38614552	38614583	chr10	38614521	38614885	+	RLTR10A	ERVK	LTR
chr10	53196314	53196345	chr10	53196261	53196662	+	RLTR10A	ERVK	LTR
chr10	54347570	54347601	chr10	54347538	54347923	+	RLTR10A	ERVK	LTR
chr10	66162069	66162100	chr10	66162028	66162425	+	RLTR10A	ERVK	LTR
chr10	72548197	72548228	chr10	72548097	72548489	+	RLTR10A	ERVK	LTR
chr10	73709784	73709815	chr10	73709475	73709850	-	RLTR10A	ERVK	LTR
chr10	74927223	74927254	chr10	74926929	74927330	-	RLTR10A	ERVK	LTR
chr10	83435765	83435796	chr10	83435641	83435837	-	RLTR10A	ERVK	LTR
chr10	109099330	109099361	chr10	109099290	109099683	+	RLTR10A	ERVK	LTR
chr10	123434550	123434581	chr10	123434248	123434630	-	RLTR10A	ERVK	LTR
chr10	129362813	129362844	chr10	129362538	129362927	-	RLTR10A	ERVK	LTR
chr10	129374411	129374442	chr10	129374151	129374540	-	RLTR10A	ERVK	LTR
chr10	7354482	7354513	chr10	7354502	7354611	-	RLTR10-int	ERVK	LTR
chr10	107103108	107103139	chr10	107102120	107103116	+	RLTR10-int	ERVK	LTR
chr10	7354482	7354513	chr10	7354420	7354502	+	RLTR10	ERVK	LTR
chr10	107103108	107103139	chr10	107103116	107103565	+	RLTR10	ERVK	LTR
chr10	4320401	4320432	chr10	4320103	4320451	-	RLTR10	ERVK	LTR
chr10	10594815	10594846	chr10	10594432	10594904	-	RLTR10	ERVK	LTR
chr10	11702562	11702593	chr10	11702277	11702661	-	RLTR10	ERVK	LTR
chr10	11801175	11801206	chr10	11801117	11801509	+	RLTR10	ERVK	LTR
chr10	14645637	14645668	chr10	14645519	14645871	+	RLTR10	ERVK	LTR
chr10	15908794	15908825	chr10	15908744	15909094	+	RLTR10	ERVK	LTR
chr10	18040708	18040739	chr10	18040415	18040782	-	RLTR10	ERVK	LTR
chr10	23658820	23658851	chr10	23658528	23658927	-	RLTR10	ERVK	LTR
chr10	29724081	29724112	chr10	29723760	29724225	-	RLTR10	ERVK	LTR
chr10	29891018	29891049	chr10	29890643	29891076	-	RLTR10	ERVK	LTR
chr10	30489198	30489229	chr10	30488882	30489283	-	RLTR10	ERVK	LTR
chr10	34289404	34289435	chr10	34289057	34289503	-	RLTR10	ERVK	LTR
chr10	34773370	34773401	chr10	34772992	34773452	-	RLTR10	ERVK	LTR
chr10	43836791	43836822	chr10	43836382	43836886	-	RLTR10	ERVK	LTR
chr10	46777116	46777147	chr10	46776858	46777206	-	RLTR10	ERVK	LTR
chr10	47326630	47326661	chr10	47326350	47326685	-	RLTR10	ERVK	LTR
chr10	47329345	47329376	chr10	47329139	47329474	-	RLTR10	ERVK	LTR
chr10	48536787	48536818	chr10	48536515	48536898	-	RLTR10	ERVK	LTR
chr10	54398899	54398930	chr10	54398526	54398979	-	RLTR10	ERVK	LTR
chr10	55079906	55079937	chr10	55079854	55080308	+	RLTR10	ERVK	LTR
chr10	60036454	60036485	chr10	60036369	60036688	+	RLTR10	ERVK	LTR
chr10	64621733	64621764	chr10	64621688	64622099	+	RLTR10	ERVK	LTR
chr10	64624077	64624108	chr10	64624045	64624460	+	RLTR10	ERVK	LTR
chr10	66309657	66309688	chr10	66309626	66310059	+	RLTR10	ERVK	LTR
chr10	68246085	68246116	chr10	68246023	68246445	+	RLTR10	ERVK	LTR
chr10	70657458	70657489	chr10	70657411	70657853	+	RLTR10	ERVK	LTR
chr10	71111237	71111268	chr10	71111182	71111580	+	RLTR10	ERVK	LTR
chr10	72467416	72467447	chr10	72467059	72467507	-	RLTR10	ERVK	LTR
chr10	83407910	83407941	chr10	83407643	83407993	-	RLTR10	ERVK	LTR
chr10	83437911	83437942	chr10	83437659	83438007	-	RLTR10	ERVK	LTR
chr10	85088186	85088217	chr10	85088157	85088509	+	RLTR10	ERVK	LTR
chr10	86479029	86479060	chr10	86478972	86479386	+	RLTR10	ERVK	LTR
chr10	87407818	87407849	chr10	87407730	87408173	+	RLTR10	ERVK	LTR
chr10	88618632	88618663	chr10	88618300	88618768	-	RLTR10	ERVK	LTR
chr10	89989705	89989736	chr10	89989479	89989801	-	RLTR10	ERVK	LTR
chr10	91585262	91585293	chr10	91585195	91585547	+	RLTR10	ERVK	LTR
chr10	93377636	93377667	chr10	93377308	93377743	-	RLTR10	ERVK	LTR
chr10	97118439	97118470	chr10	97118186	97118555	-	RLTR10	ERVK	LTR
chr10	100231963	100231994	chr10	100231606	100232060	-	RLTR10	ERVK	LTR
chr10	103797287	103797318	chr10	103796982	103797387	-	RLTR10	ERVK	LTR
chr10	103799804	103799835	chr10	103799525	103799913	-	RLTR10	ERVK	LTR
chr10	107657633	107657664	chr10	107657583	107657935	+	RLTR10	ERVK	LTR
chr10	108094326	108094357	chr10	108094281	108094758	+	RLTR10	ERVK	LTR
chr10	108097081	108097112	chr10	108097029	108097504	+	RLTR10	ERVK	LTR
chr10	120885347	120885378	chr10	120885325	120885750	+	RLTR10	ERVK	LTR
chr10	120887690	120887721	chr10	120887626	120888083	+	RLTR10	ERVK	LTR
chr10	124312343	124312374	chr10	124312295	124312750	+	RLTR10	ERVK	LTR
chr10	124795145	124795176	chr10	124794838	124795240	-	RLTR10	ERVK	LTR
chr10	129354336	129354367	chr10	129353997	129354386	-	RLTR10	ERVK	LTR
chr10	129968751	129968782	chr10	129968485	129968837	-	RLTR10	ERVK	LTR
chr10	129977615	129977646	chr10	129977360	129977712	-	RLTR10	ERVK	LTR
chr10	129979749	129979780	chr10	129979456	129979808	-	RLTR10	ERVK	LTR
chr10	130411056	130411087	chr10	130411015	130411423	+	RLTR10	ERVK	LTR
chr10	119770507	119770538	chr10	119770290	119770524	-	RCHARR1	hAT-Charlie	DNA
chr10	12575212	12575243	chr10	12575183	12575274	+	PB1D7	Alu	SINE
chr10	81415416	81415447	chr10	81415374	81415458	+	PB1D7	Alu	SINE
chr10	81431698	81431729	chr10	81431716	81431782	+	PB1D11	Alu	SINE
chr10	40260883	40260914	chr10	40260866	40260973	+	PB1D10	Alu	SINE
chr10	75881914	75881945	chr10	75881828	75881953	+	PB1D10	Alu	SINE
chr10	81147211	81147242	chr10	81147216	81147332	+	PB1D10	Alu	SINE
chr10	115312511	115312542	chr10	115312515	115312605	+	PB1D10	Alu	SINE
chr10	69335739	69335770	chr10	69335704	69335787	-	PB1	Alu	SINE
chr10	25382176	25382207	chr10	25382125	25382387	+	ORR1F	ERVL-MaLR	LTR
chr10	95128966	95128997	chr10	95128911	95129284	-	ORR1F	ERVL-MaLR	LTR
chr10	60613515	60613546	chr10	60613376	60613698	-	ORR1E	ERVL-MaLR	LTR
chr10	69793201	69793232	chr10	69793108	69793385	-	ORR1E	ERVL-MaLR	LTR
chr10	77089347	77089378	chr10	77089288	77089502	+	ORR1E	ERVL-MaLR	LTR
chr10	117755240	117755271	chr10	117755074	117755274	+	ORR1E	ERVL-MaLR	LTR
chr10	127225286	127225317	chr10	127225075	127225437	-	ORR1D1	ERVL-MaLR	LTR
chr10	18503372	18503403	chr10	18503132	18503471	-	ORR1A4	ERVL-MaLR	LTR
chr10	4460285	4460316	chr10	4460107	4460473	-	ORR1A3	ERVL-MaLR	LTR
chr10	59567291	59567322	chr10	59567054	59567449	+	MTEb	ERVL-MaLR	LTR
chr10	66512467	66512498	chr10	66512361	66512672	-	MTEb	ERVL-MaLR	LTR
chr10	70215933	70215964	chr10	70215730	70216096	+	MTEb	ERVL-MaLR	LTR
chr10	92928129	92928160	chr10	92928001	92928202	-	MTEb	ERVL-MaLR	LTR
chr10	118601800	118601831	chr10	118601727	118602021	-	MTEb	ERVL-MaLR	LTR
chr10	120375539	120375570	chr10	120375355	120375677	+	MTEb	ERVL-MaLR	LTR
chr10	120560665	120560696	chr10	120560639	120560739	+	MTEb	ERVL-MaLR	LTR
chr10	8820019	8820050	chr10	8819783	8820080	+	MTEa	ERVL-MaLR	LTR
chr10	18998471	18998502	chr10	18998418	18998758	-	MTEa	ERVL-MaLR	LTR
chr10	26689828	26689859	chr10	26689827	26690013	-	MTEa	ERVL-MaLR	LTR
chr10	34414818	34414849	chr10	34414808	34414890	+	MTEa	ERVL-MaLR	LTR
chr10	45172131	45172162	chr10	45172008	45172313	-	MTEa	ERVL-MaLR	LTR
chr10	61075620	61075651	chr10	61075503	61075750	-	MTEa	ERVL-MaLR	LTR
chr10	61257229	61257260	chr10	61257052	61257425	+	MTEa	ERVL-MaLR	LTR
chr10	67457933	67457964	chr10	67457714	67458072	+	MTEa	ERVL-MaLR	LTR
chr10	116808402	116808433	chr10	116808399	116808599	+	MTEa	ERVL-MaLR	LTR
chr10	118138671	118138702	chr10	118138563	118138892	-	MTEa	ERVL-MaLR	LTR
chr10	118862239	118862270	chr10	118862042	118862387	+	MTEa	ERVL-MaLR	LTR
chr10	127242360	127242391	chr10	127242173	127242499	+	MTEa	ERVL-MaLR	LTR
chr10	5947167	5947198	chr10	5947096	5947346	-	MTE2b	ERVL-MaLR	LTR
chr10	17380951	17380982	chr10	17380944	17381111	+	MTE2b	ERVL-MaLR	LTR
chr10	19685629	19685660	chr10	19685357	19685720	+	MTE2b	ERVL-MaLR	LTR
chr10	21968544	21968575	chr10	21968422	21968816	-	MTE2b	ERVL-MaLR	LTR
chr10	23588646	23588677	chr10	23588467	23588794	+	MTE2b	ERVL-MaLR	LTR
chr10	30720961	30720992	chr10	30720877	30721162	-	MTE2b	ERVL-MaLR	LTR
chr10	62662411	62662442	chr10	62662262	62662527	-	MTE2b	ERVL-MaLR	LTR
chr10	66864170	66864201	chr10	66864154	66864411	-	MTE2b	ERVL-MaLR	LTR
chr10	79064428	79064459	chr10	79064335	79064685	-	MTE2b	ERVL-MaLR	LTR
chr10	86936686	86936717	chr10	86936515	86936834	+	MTE2b	ERVL-MaLR	LTR
chr10	86961368	86961399	chr10	86961356	86961536	+	MTE2b	ERVL-MaLR	LTR
chr10	116767801	116767832	chr10	116767688	116767998	-	MTE2b	ERVL-MaLR	LTR
chr10	117884294	117884325	chr10	117884115	117884451	+	MTE2b	ERVL-MaLR	LTR
chr10	118180280	118180311	chr10	118180169	118180376	-	MTE2b	ERVL-MaLR	LTR
chr10	122858675	122858706	chr10	122858585	122858898	-	MTE2b	ERVL-MaLR	LTR
chr10	128150934	128150965	chr10	128150696	128150979	+	MTE2b	ERVL-MaLR	LTR
chr10	12730829	12730860	chr10	12730801	12731059	-	MTD	ERVL-MaLR	LTR
chr10	41499407	41499438	chr10	41499281	41499653	-	MTD	ERVL-MaLR	LTR
chr10	59483129	59483160	chr10	59482930	59483385	+	MT2A	ERVL	LTR
chr10	95883947	95883978	chr10	95883882	95884362	+	MT2A	ERVL	LTR
chr10	47177748	47177779	chr10	47177491	47177843	-	MMERVK10D3_LTR	ERVK	LTR
chr10	130254013	130254044	chr10	130253806	130254138	-	MMERVK10D3_LTR	ERVK	LTR
chr10	17502386	17502417	chr10	17501571	17505621	+	MMERVK10D3_I-int	ERVK	LTR
chr10	42282342	42282373	chr10	42282236	42284546	+	MMERVK10D3_I-int	ERVK	LTR
chr10	96918346	96918377	chr10	96916734	96919157	-	MMERVK10D3_I-int	ERVK	LTR
chr10	75863902	75863933	chr10	75863283	75865089	-	MMERVK10C-int	ERVK	LTR
chr10	104873409	104873440	chr10	104870635	104874076	+	MMERVK10C-int	ERVK	LTR
chr10	66897044	66897075	chr10	66896718	66897237	-	MLTR18D_MM	ERVK	LTR
chr10	126807274	126807305	chr10	126807178	126807540	+	MLTR14	ERV1	LTR
chr10	56486864	56486895	chr10	56486488	56487026	-	MLT2F	ERVL	LTR
chr10	21876702	21876733	chr10	21876655	21876756	-	MIRc	MIR	SINE
chr10	4375375	4375406	chr10	4375381	4375514	-	MIRb	MIR	SINE
chr10	80472852	80472883	chr10	80472866	80472909	+	MIR	MIR	SINE
chr10	95439793	95439824	chr10	95439782	95439930	-	MIR	MIR	SINE
chr10	126956601	126956632	chr10	126956498	126956616	-	MIR	MIR	SINE
chr10	95133281	95133312	chr10	95133222	95134478	+	MER45R	hAT-Tip100	DNA
chr10	78541138	78541169	chr10	78540772	78541268	+	Lx5c	L1	LINE
chr10	17159338	17159369	chr10	17158401	17159544	-	Lx3A	L1	LINE
chr10	32371935	32371966	chr10	32371164	32372303	+	Lx3A	L1	LINE
chr10	82589718	82589749	chr10	82589393	82589883	-	Lx3A	L1	LINE
chr10	51418601	51418632	chr10	51418301	51418649	-	Lx2B2	L1	LINE
chr10	111369523	111369554	chr10	111369113	111369641	+	LTRIS2	ERV1	LTR
chr10	93325936	93325967	chr10	93325752	93325955	-	LTR81C	Gypsy	LTR
chr10	10996927	10996958	chr10	10996921	10997089	-	LTR16A	ERVL	LTR
chr10	66994682	66994713	chr10	66994598	66994918	+	LTR16A	ERVL	LTR
chr10	17478792	17478823	chr10	17478470	17478851	-	L3	CR1	LINE
chr10	13894917	13894948	chr10	13894819	13900241	+	L1Md_T	L1	LINE
chr10	38933009	38933040	chr10	38932635	38938715	+	L1Md_T	L1	LINE
chr10	57767056	57767087	chr10	57766638	57772279	+	L1Md_T	L1	LINE
chr10	63723723	63723754	chr10	63723514	63729430	+	L1Md_T	L1	LINE
chr10	65389687	65389718	chr10	65383214	65389869	-	L1Md_T	L1	LINE
chr10	66582797	66582828	chr10	66582211	66588036	+	L1Md_T	L1	LINE
chr10	103214031	103214062	chr10	103207555	103214152	-	L1Md_T	L1	LINE
chr10	103754112	103754143	chr10	103747912	103754564	-	L1Md_T	L1	LINE
chr10	118696605	118696636	chr10	118690250	118696712	-	L1Md_T	L1	LINE
chr10	119287417	119287448	chr10	119281147	119287750	-	L1Md_T	L1	LINE
chr10	129593796	129593827	chr10	129587329	129594143	-	L1Md_T	L1	LINE
chr10	13893575	13893606	chr10	13893037	13894818	+	L1Md_Gf	L1	LINE
chr10	84312665	84312696	chr10	84311842	84312694	+	L1_Mur2	L1	LINE
chr10	80450740	80450771	chr10	80450699	80450771	-	ID	ID	SINE
chr10	68413641	68413672	chr10	68413543	68414083	+	IAPLTR2a2_Mm	ERVK	LTR
chr10	66728529	66728560	chr10	66722820	66729265	-	IAPEz-int	ERVK	LTR
chr10	78244557	78244588	chr10	78244517	78244636	+	GC_rich	Low_complexity	Low_complexity
chr10	80433564	80433595	chr10	80433550	80433586	+	GC_rich	Low_complexity	Low_complexity
chr10	116950268	116950299	chr10	116950268	116950290	+	GC_rich	Low_complexity	Low_complexity
chr10	13160709	13160740	chr10	13160641	13160841	+	GA-rich	Low_complexity	Low_complexity
chr10	56558891	56558922	chr10	56558869	56558990	+	GA-rich	Low_complexity	Low_complexity
chr10	115573323	115573354	chr10	115573293	115573467	+	GA-rich	Low_complexity	Low_complexity
chr10	124207957	124207988	chr10	124207744	124208068	+	GA-rich	Low_complexity	Low_complexity
chr10	37305254	37305285	chr10	37305220	37305406	+	G-rich	Low_complexity	Low_complexity
chr10	122047347	122047378	chr10	122047317	122047370	+	G-rich	Low_complexity	Low_complexity
chr10	127666698	127666729	chr10	127666715	127666867	+	G-rich	Low_complexity	Low_complexity
chr10	128459203	128459234	chr10	128459203	128459311	+	G-rich	Low_complexity	Low_complexity
chr10	37136323	37136354	chr10	37136272	37136381	+	CT-rich	Low_complexity	Low_complexity
chr10	90393996	90394027	chr10	90393976	90394118	+	CT-rich	Low_complexity	Low_complexity
chr10	103014930	103014961	chr10	103014880	103015108	+	CT-rich	Low_complexity	Low_complexity
chr10	127879328	127879359	chr10	127879329	127879643	+	CT-rich	Low_complexity	Low_complexity
chr10	80488305	80488336	chr10	80488287	80488608	+	C-rich	Low_complexity	Low_complexity
chr10	123078201	123078232	chr10	123078204	123078369	+	C-rich	Low_complexity	Low_complexity
chr10	127657859	127657890	chr10	127657799	127658119	+	C-rich	Low_complexity	Low_complexity
chr10	69948523	69948554	chr10	69948403	69948681	+	B4	B4	SINE
chr10	116288996	116289027	chr10	116288955	116289115	-	B3A	B2	SINE
chr10	10378298	10378329	chr10	10378202	10378394	+	B3	B2	SINE
chr10	75191974	75192005	chr10	75191895	75192092	+	B2_Mm2	B2	SINE
chr10	4259995	4260026	chr10	4259994	4260050	-	B1F1	Alu	SINE
chr10	61756875	61756906	chr10	61756824	61756969	+	B1F1	Alu	SINE
chr10	76025577	76025608	chr10	76025552	76025610	+	B1_Mus2	Alu	SINE
chr10	44042220	44042251	chr10	44042236	44042329	+	B1_Mur4	Alu	SINE
chr10	4055473	4055504	chr10	4055401	4055580	+	(TCTCTG)n	Simple_repeat	Simple_repeat
chr10	23988628	23988659	chr10	23988622	23988678	+	(TCTCTG)n	Simple_repeat	Simple_repeat
chr10	62138479	62138510	chr10	62138407	62138518	+	(TCTCCC)n	Simple_repeat	Simple_repeat
chr10	4550998	4551029	chr10	4550981	4551179	+	(GGA)n	Simple_repeat	Simple_repeat
chr10	96719106	96719137	chr10	96718980	96719129	+	(GGA)n	Simple_repeat	Simple_repeat
chr10	128498967	128498998	chr10	128498916	128498975	+	(CGGGG)n	Simple_repeat	Simple_repeat
chr10	118045627	118045658	chr10	118045569	118045717	+	(CCTG)n	Simple_repeat	Simple_repeat
chr10	26376039	26376070	chr10	26376029	26376064	+	(CCG)n	Simple_repeat	Simple_repeat
chr10	75517320	75517351	chr10	75517301	75517329	+	(CCG)n	Simple_repeat	Simple_repeat
chr10	77418206	77418237	chr10	77418186	77418303	+	(CCG)n	Simple_repeat	Simple_repeat
chr10	85102798	85102829	chr10	85102802	85102826	+	(CCG)n	Simple_repeat	Simple_repeat
chr10	95564037	95564068	chr10	95564044	95564065	+	(CCG)n	Simple_repeat	Simple_repeat
chr10	89387212	89387243	chr10	89387117	89387271	+	(CAGG)n	Simple_repeat	Simple_repeat
chr10	119138140	119138171	chr10	119138129	119138241	+	(CAGG)n	Simple_repeat	Simple_repeat
chr10	53129392	53129423	chr10	53129381	53129431	+	(CAGAGA)n	Simple_repeat	Simple_repeat
chr10	75932387	75932418	chr10	75932354	75932408	+	(CAG)n	Simple_repeat	Simple_repeat
chr10	25245365	25245396	chr10	25245295	25245461	+	(CACCT)n	Simple_repeat	Simple_repeat
chr10	3973768	3973799	.	-1	-1	.	.	.	.
chr10	4267678	4267709	.	-1	-1	.	.	.	.
chr10	4370337	4370368	.	-1	-1	.	.	.	.
chr10	5824264	5824295	.	-1	-1	.	.	.	.
chr10	8750745	8750776	.	-1	-1	.	.	.	.
chr10	8881689	8881720	.	-1	-1	.	.	.	.
chr10	8885424	8885455	.	-1	-1	.	.	.	.
chr10	9091139	9091170	.	-1	-1	.	.	.	.
chr10	11149414	11149445	.	-1	-1	.	.	.	.
chr10	11281815	11281846	.	-1	-1	.	.	.	.
chr10	12869177	12869208	.	-1	-1	.	.	.	.
chr10	14075858	14075889	.	-1	-1	.	.	.	.
chr10	14705292	14705323	.	-1	-1	.	.	.	.
chr10	18023162	18023193	.	-1	-1	.	.	.	.
chr10	18431222	18431253	.	-1	-1	.	.	.	.
chr10	18463286	18463317	.	-1	-1	.	.	.	.
chr10	18469971	18470002	.	-1	-1	.	.	.	.
chr10	18508769	18508800	.	-1	-1	.	.	.	.
chr10	19208298	19208329	.	-1	-1	.	.	.	.
chr10	20170629	20170660	.	-1	-1	.	.	.	.
chr10	20177005	20177036	.	-1	-1	.	.	.	.
chr10	21102442	21102473	.	-1	-1	.	.	.	.
chr10	21145171	21145202	.	-1	-1	.	.	.	.
chr10	21160994	21161025	.	-1	-1	.	.	.	.
chr10	21908021	21908052	.	-1	-1	.	.	.	.
chr10	21978630	21978661	.	-1	-1	.	.	.	.
chr10	24277270	24277301	.	-1	-1	.	.	.	.
chr10	24805986	24806017	.	-1	-1	.	.	.	.
chr10	25140396	25140427	.	-1	-1	.	.	.	.
chr10	25359913	25359944	.	-1	-1	.	.	.	.
chr10	25361336	25361367	.	-1	-1	.	.	.	.
chr10	25929717	25929748	.	-1	-1	.	.	.	.
chr10	26695543	26695574	.	-1	-1	.	.	.	.
chr10	26772316	26772347	.	-1	-1	.	.	.	.
chr10	27976548	27976579	.	-1	-1	.	.	.	.
chr10	28074798	28074829	.	-1	-1	.	.	.	.
chr10	29361515	29361546	.	-1	-1	.	.	.	.
chr10	30200565	30200596	.	-1	-1	.	.	.	.
chr10	34034062	34034093	.	-1	-1	.	.	.	.
chr10	35006055	35006086	.	-1	-1	.	.	.	.
chr10	36506695	36506726	.	-1	-1	.	.	.	.
chr10	39198465	39198496	.	-1	-1	.	.	.	.
chr10	39459203	39459234	.	-1	-1	.	.	.	.
chr10	39501509	39501540	.	-1	-1	.	.	.	.
chr10	39618585	39618616	.	-1	-1	.	.	.	.
chr10	39731411	39731442	.	-1	-1	.	.	.	.
chr10	39732298	39732329	.	-1	-1	.	.	.	.
chr10	39733028	39733059	.	-1	-1	.	.	.	.
chr10	40142261	40142292	.	-1	-1	.	.	.	.
chr10	40349378	40349409	.	-1	-1	.	.	.	.
chr10	40363258	40363289	.	-1	-1	.	.	.	.
chr10	40497135	40497166	.	-1	-1	.	.	.	.
chr10	41399680	41399711	.	-1	-1	.	.	.	.
chr10	41476339	41476370	.	-1	-1	.	.	.	.
chr10	41489203	41489234	.	-1	-1	.	.	.	.
chr10	41810453	41810484	.	-1	-1	.	.	.	.
chr10	41883961	41883992	.	-1	-1	.	.	.	.
chr10	42246617	42246648	.	-1	-1	.	.	.	.
chr10	42277833	42277864	.	-1	-1	.	.	.	.
chr10	42475119	42475150	.	-1	-1	.	.	.	.
chr10	42579575	42579606	.	-1	-1	.	.	.	.
chr10	42841670	42841701	.	-1	-1	.	.	.	.
chr10	42908772	42908803	.	-1	-1	.	.	.	.
chr10	43743003	43743034	.	-1	-1	.	.	.	.
chr10	43901765	43901796	.	-1	-1	.	.	.	.
chr10	43938373	43938404	.	-1	-1	.	.	.	.
chr10	44055359	44055390	.	-1	-1	.	.	.	.
chr10	44458903	44458934	.	-1	-1	.	.	.	.
chr10	44885330	44885361	.	-1	-1	.	.	.	.
chr10	52221394	52221425	.	-1	-1	.	.	.	.
chr10	52690409	52690440	.	-1	-1	.	.	.	.
chr10	53629304	53629335	.	-1	-1	.	.	.	.
chr10	54076664	54076695	.	-1	-1	.	.	.	.
chr10	56374313	56374344	.	-1	-1	.	.	.	.
chr10	58258624	58258655	.	-1	-1	.	.	.	.
chr10	58540895	58540926	.	-1	-1	.	.	.	.
chr10	58542886	58542917	.	-1	-1	.	.	.	.
chr10	58813348	58813379	.	-1	-1	.	.	.	.
chr10	59295660	59295691	.	-1	-1	.	.	.	.
chr10	59952101	59952132	.	-1	-1	.	.	.	.
chr10	59957884	59957915	.	-1	-1	.	.	.	.
chr10	60687645	60687676	.	-1	-1	.	.	.	.
chr10	60727015	60727046	.	-1	-1	.	.	.	.
chr10	60779923	60779954	.	-1	-1	.	.	.	.
chr10	61029325	61029356	.	-1	-1	.	.	.	.
chr10	61045235	61045266	.	-1	-1	.	.	.	.
chr10	61052417	61052448	.	-1	-1	.	.	.	.
chr10	61146272	61146303	.	-1	-1	.	.	.	.
chr10	61147629	61147660	.	-1	-1	.	.	.	.
chr10	61148024	61148055	.	-1	-1	.	.	.	.
chr10	61382281	61382312	.	-1	-1	.	.	.	.
chr10	61418398	61418429	.	-1	-1	.	.	.	.
chr10	61452860	61452891	.	-1	-1	.	.	.	.
chr10	61475883	61475914	.	-1	-1	.	.	.	.
chr10	61715386	61715417	.	-1	-1	.	.	.	.
chr10	61927161	61927192	.	-1	-1	.	.	.	.
chr10	61936805	61936836	.	-1	-1	.	.	.	.
chr10	61937472	61937503	.	-1	-1	.	.	.	.
chr10	62133639	62133670	.	-1	-1	.	.	.	.
chr10	62243165	62243196	.	-1	-1	.	.	.	.
chr10	62286588	62286619	.	-1	-1	.	.	.	.
chr10	62287669	62287700	.	-1	-1	.	.	.	.
chr10	63002254	63002285	.	-1	-1	.	.	.	.
chr10	63231039	63231070	.	-1	-1	.	.	.	.
chr10	63339433	63339464	.	-1	-1	.	.	.	.
chr10	67084156	67084187	.	-1	-1	.	.	.	.
chr10	67100541	67100572	.	-1	-1	.	.	.	.
chr10	67219010	67219041	.	-1	-1	.	.	.	.
chr10	67460816	67460847	.	-1	-1	.	.	.	.
chr10	67549056	67549087	.	-1	-1	.	.	.	.
chr10	67549381	67549412	.	-1	-1	.	.	.	.
chr10	67909219	67909250	.	-1	-1	.	.	.	.
chr10	68005597	68005628	.	-1	-1	.	.	.	.
chr10	68115261	68115292	.	-1	-1	.	.	.	.
chr10	68207846	68207877	.	-1	-1	.	.	.	.
chr10	68240284	68240315	.	-1	-1	.	.	.	.
chr10	69477051	69477082	.	-1	-1	.	.	.	.
chr10	69594577	69594608	.	-1	-1	.	.	.	.
chr10	69910769	69910800	.	-1	-1	.	.	.	.
chr10	70245032	70245063	.	-1	-1	.	.	.	.
chr10	70336359	70336390	.	-1	-1	.	.	.	.
chr10	70600221	70600252	.	-1	-1	.	.	.	.
chr10	70717373	70717404	.	-1	-1	.	.	.	.
chr10	70857347	70857378	.	-1	-1	.	.	.	.
chr10	71264767	71264798	.	-1	-1	.	.	.	.
chr10	74973220	74973251	.	-1	-1	.	.	.	.
chr10	74990966	74990997	.	-1	-1	.	.	.	.
chr10	75252418	75252449	.	-1	-1	.	.	.	.
chr10	75316529	75316560	.	-1	-1	.	.	.	.
chr10	75584782	75584813	.	-1	-1	.	.	.	.
chr10	75585965	75585996	.	-1	-1	.	.	.	.
chr10	75781051	75781082	.	-1	-1	.	.	.	.
chr10	75835819	75835850	.	-1	-1	.	.	.	.
chr10	75838015	75838046	.	-1	-1	.	.	.	.
chr10	76422880	76422911	.	-1	-1	.	.	.	.
chr10	76492948	76492979	.	-1	-1	.	.	.	.
chr10	76819498	76819529	.	-1	-1	.	.	.	.
chr10	77032233	77032264	.	-1	-1	.	.	.	.
chr10	77196883	77196914	.	-1	-1	.	.	.	.
chr10	77199117	77199148	.	-1	-1	.	.	.	.
chr10	77227421	77227452	.	-1	-1	.	.	.	.
chr10	77417771	77417802	.	-1	-1	.	.	.	.
chr10	77510071	77510102	.	-1	-1	.	.	.	.
chr10	77607868	77607899	.	-1	-1	.	.	.	.
chr10	77677837	77677868	.	-1	-1	.	.	.	.
chr10	77851649	77851680	.	-1	-1	.	.	.	.
chr10	77903204	77903235	.	-1	-1	.	.	.	.
chr10	78348703	78348734	.	-1	-1	.	.	.	.
chr10	78413082	78413113	.	-1	-1	.	.	.	.
chr10	78428281	78428312	.	-1	-1	.	.	.	.
chr10	78465068	78465099	.	-1	-1	.	.	.	.
chr10	79526374	79526405	.	-1	-1	.	.	.	.
chr10	79573791	79573822	.	-1	-1	.	.	.	.
chr10	79739445	79739476	.	-1	-1	.	.	.	.
chr10	79809610	79809641	.	-1	-1	.	.	.	.
chr10	79812171	79812202	.	-1	-1	.	.	.	.
chr10	79856003	79856034	.	-1	-1	.	.	.	.
chr10	79861384	79861415	.	-1	-1	.	.	.	.
chr10	79960003	79960034	.	-1	-1	.	.	.	.
chr10	79984333	79984364	.	-1	-1	.	.	.	.
chr10	80132186	80132217	.	-1	-1	.	.	.	.
chr10	80149122	80149153	.	-1	-1	.	.	.	.
chr10	80342384	80342415	.	-1	-1	.	.	.	.
chr10	80590321	80590352	.	-1	-1	.	.	.	.
chr10	80639145	80639176	.	-1	-1	.	.	.	.
chr10	80661278	80661309	.	-1	-1	.	.	.	.
chr10	80684399	80684430	.	-1	-1	.	.	.	.
chr10	80700895	80700926	.	-1	-1	.	.	.	.
chr10	80796038	80796069	.	-1	-1	.	.	.	.
chr10	80817324	80817355	.	-1	-1	.	.	.	.
chr10	80826202	80826233	.	-1	-1	.	.	.	.
chr10	80826568	80826599	.	-1	-1	.	.	.	.
chr10	80917411	80917442	.	-1	-1	.	.	.	.
chr10	81037217	81037248	.	-1	-1	.	.	.	.
chr10	81127695	81127726	.	-1	-1	.	.	.	.
chr10	81258005	81258036	.	-1	-1	.	.	.	.
chr10	81281693	81281724	.	-1	-1	.	.	.	.
chr10	81284951	81284982	.	-1	-1	.	.	.	.
chr10	81287884	81287915	.	-1	-1	.	.	.	.
chr10	81325152	81325183	.	-1	-1	.	.	.	.
chr10	81409186	81409217	.	-1	-1	.	.	.	.
chr10	81455685	81455716	.	-1	-1	.	.	.	.
chr10	81457664	81457695	.	-1	-1	.	.	.	.
chr10	81465886	81465917	.	-1	-1	.	.	.	.
chr10	81564360	81564391	.	-1	-1	.	.	.	.
chr10	81600845	81600876	.	-1	-1	.	.	.	.
chr10	82644354	82644385	.	-1	-1	.	.	.	.
chr10	82763541	82763572	.	-1	-1	.	.	.	.
chr10	82764140	82764171	.	-1	-1	.	.	.	.
chr10	82811964	82811995	.	-1	-1	.	.	.	.
chr10	82860529	82860560	.	-1	-1	.	.	.	.
chr10	82920744	82920775	.	-1	-1	.	.	.	.
chr10	82985521	82985552	.	-1	-1	.	.	.	.
chr10	83070104	83070135	.	-1	-1	.	.	.	.
chr10	83088978	83089009	.	-1	-1	.	.	.	.
chr10	83219921	83219952	.	-1	-1	.	.	.	.
chr10	83359918	83359949	.	-1	-1	.	.	.	.
chr10	83917753	83917784	.	-1	-1	.	.	.	.
chr10	84410204	84410235	.	-1	-1	.	.	.	.
chr10	84839209	84839240	.	-1	-1	.	.	.	.
chr10	84862933	84862964	.	-1	-1	.	.	.	.
chr10	84911084	84911115	.	-1	-1	.	.	.	.
chr10	84987057	84987088	.	-1	-1	.	.	.	.
chr10	85044254	85044285	.	-1	-1	.	.	.	.
chr10	85526447	85526478	.	-1	-1	.	.	.	.
chr10	85527891	85527922	.	-1	-1	.	.	.	.
chr10	85539982	85540013	.	-1	-1	.	.	.	.
chr10	85625002	85625033	.	-1	-1	.	.	.	.
chr10	86498837	86498868	.	-1	-1	.	.	.	.
chr10	86727017	86727048	.	-1	-1	.	.	.	.
chr10	86909220	86909251	.	-1	-1	.	.	.	.
chr10	88547786	88547817	.	-1	-1	.	.	.	.
chr10	88705717	88705748	.	-1	-1	.	.	.	.
chr10	88708840	88708871	.	-1	-1	.	.	.	.
chr10	91028044	91028075	.	-1	-1	.	.	.	.
chr10	91082658	91082689	.	-1	-1	.	.	.	.
chr10	91181626	91181657	.	-1	-1	.	.	.	.
chr10	91569874	91569905	.	-1	-1	.	.	.	.
chr10	93242276	93242307	.	-1	-1	.	.	.	.
chr10	94688687	94688718	.	-1	-1	.	.	.	.
chr10	95176009	95176040	.	-1	-1	.	.	.	.
chr10	95322346	95322377	.	-1	-1	.	.	.	.
chr10	95414861	95414892	.	-1	-1	.	.	.	.
chr10	95514896	95514927	.	-1	-1	.	.	.	.
chr10	96095759	96095790	.	-1	-1	.	.	.	.
chr10	96235044	96235075	.	-1	-1	.	.	.	.
chr10	96659076	96659107	.	-1	-1	.	.	.	.
chr10	96756708	96756739	.	-1	-1	.	.	.	.
chr10	98914137	98914168	.	-1	-1	.	.	.	.
chr10	99263234	99263265	.	-1	-1	.	.	.	.
chr10	99293469	99293500	.	-1	-1	.	.	.	.
chr10	100146706	100146737	.	-1	-1	.	.	.	.
chr10	105567012	105567043	.	-1	-1	.	.	.	.
chr10	105574000	105574031	.	-1	-1	.	.	.	.
chr10	108250864	108250895	.	-1	-1	.	.	.	.
chr10	108305216	108305247	.	-1	-1	.	.	.	.
chr10	108455031	108455062	.	-1	-1	.	.	.	.
chr10	110938546	110938577	.	-1	-1	.	.	.	.
chr10	111164600	111164631	.	-1	-1	.	.	.	.
chr10	111473189	111473220	.	-1	-1	.	.	.	.
chr10	111576317	111576348	.	-1	-1	.	.	.	.
chr10	111654884	111654915	.	-1	-1	.	.	.	.
chr10	112398073	112398104	.	-1	-1	.	.	.	.
chr10	113920324	113920355	.	-1	-1	.	.	.	.
chr10	115351170	115351201	.	-1	-1	.	.	.	.
chr10	115557182	115557213	.	-1	-1	.	.	.	.
chr10	116113961	116113992	.	-1	-1	.	.	.	.
chr10	116288367	116288398	.	-1	-1	.	.	.	.
chr10	116437626	116437657	.	-1	-1	.	.	.	.
chr10	117376399	117376430	.	-1	-1	.	.	.	.
chr10	117376946	117376977	.	-1	-1	.	.	.	.
chr10	120089607	120089638	.	-1	-1	.	.	.	.
chr10	120171602	120171633	.	-1	-1	.	.	.	.
chr10	120433073	120433104	.	-1	-1	.	.	.	.
chr10	120476788	120476819	.	-1	-1	.	.	.	.
chr10	120938727	120938758	.	-1	-1	.	.	.	.
chr10	121310786	121310817	.	-1	-1	.	.	.	.
chr10	121311748	121311779	.	-1	-1	.	.	.	.
chr10	121334823	121334854	.	-1	-1	.	.	.	.
chr10	121365921	121365952	.	-1	-1	.	.	.	.
chr10	121395846	121395877	.	-1	-1	.	.	.	.
chr10	121419802	121419833	.	-1	-1	.	.	.	.
chr10	121476571	121476602	.	-1	-1	.	.	.	.
chr10	121496018	121496049	.	-1	-1	.	.	.	.
chr10	121595710	121595741	.	-1	-1	.	.	.	.
chr10	121719398	121719429	.	-1	-1	.	.	.	.
chr10	122047853	122047884	.	-1	-1	.	.	.	.
chr10	122097474	122097505	.	-1	-1	.	.	.	.
chr10	122130509	122130540	.	-1	-1	.	.	.	.
chr10	125389681	125389712	.	-1	-1	.	.	.	.
chr10	126182458	126182489	.	-1	-1	.	.	.	.
chr10	126319430	126319461	.	-1	-1	.	.	.	.
chr10	126957568	126957599	.	-1	-1	.	.	.	.
chr10	126962367	126962398	.	-1	-1	.	.	.	.
chr10	126972130	126972161	.	-1	-1	.	.	.	.
chr10	126978669	126978700	.	-1	-1	.	.	.	.
chr10	127050244	127050275	.	-1	-1	.	.	.	.
chr10	127225962	127225993	.	-1	-1	.	.	.	.
chr10	127289944	127289975	.	-1	-1	.	.	.	.
chr10	127378586	127378617	.	-1	-1	.	.	.	.
chr10	127564391	127564422	.	-1	-1	.	.	.	.
chr10	127590974	127591005	.	-1	-1	.	.	.	.
chr10	127593323	127593354	.	-1	-1	.	.	.	.
chr10	127620992	127621023	.	-1	-1	.	.	.	.
chr10	127653403	127653434	.	-1	-1	.	.	.	.
chr10	127677093	127677124	.	-1	-1	.	.	.	.
chr10	127813934	127813965	.	-1	-1	.	.	.	.
chr10	128109663	128109694	.	-1	-1	.	.	.	.
chr10	128194440	128194471	.	-1	-1	.	.	.	.
chr10	128232167	128232198	.	-1	-1	.	.	.	.
chr10	128250143	128250174	.	-1	-1	.	.	.	.
chr10	128369012	128369043	.	-1	-1	.	.	.	.
chr10	128411682	128411713	.	-1	-1	.	.	.	.
chr10	128474280	128474311	.	-1	-1	.	.	.	.
chr10	128584582	128584613	.	-1	-1	.	.	.	.
chr10	128588219	128588250	.	-1	-1	.	.	.	.
chr10	128631676	128631707	.	-1	-1	.	.	.	.
chr10	128633919	128633950	.	-1	-1	.	.	.	.
chr10	128669019	128669050	.	-1	-1	.	.	.	.
chr10	128737724	128737755	.	-1	-1	.	.	.	.
chr10	128805627	128805658	.	-1	-1	.	.	.	.
chr10	128892513	128892544	.	-1	-1	.	.	.	.
chr10	128933591	128933622	.	-1	-1	.	.	.	.
chr10	130293929	130293960	.	-1	-1	.	.	.	.
chr11	49695358	49695389	chr11	49695374	49695614	+	URR1B	hAT-Charlie	DNA
chr11	87443342	87443373	chr11	87443236	87443450	+	U3	snRNA	snRNA
chr11	87448736	87448767	chr11	87448626	87448840	+	U3	snRNA	snRNA
chr11	87462394	87462425	chr11	87462285	87462499	+	U3	snRNA	snRNA
chr11	87471489	87471520	chr11	87471367	87471581	+	U3	snRNA	snRNA
chr11	95557120	95557151	chr11	95557010	95557259	-	RSINE1	B4	SINE
chr11	22603650	22603681	chr11	22603643	22603712	+	RodERV21-int	ERV1	LTR
chr11	86506102	86506133	chr11	86505870	86506317	+	RMER4B	ERVK	LTR
chr11	58643639	58643670	chr11	58643649	58643694	+	RMER30	hAT-Charlie	DNA
chr11	114666457	114666488	chr11	114666460	114666869	+	RMER17C2	ERVK	LTR
chr11	23722584	23722615	chr11	23722495	23722905	+	RMER17C	ERVK	LTR
chr11	117425267	117425298	chr11	117425151	117425380	+	RMER17C	ERVK	LTR
chr11	20122942	20122973	chr11	20122692	20123623	+	RMER17B	ERVK	LTR
chr11	78883518	78883549	chr11	78883467	78883555	-	RMER10A	ERVL	LTR
chr11	78883518	78883549	chr11	78883527	78883699	-	RMER10A	ERVL	LTR
chr11	7534762	7534793	chr11	7534650	7534895	-	RMER10A	ERVL	LTR
chr11	8671982	8672013	chr11	8671743	8672127	+	RMER10A	ERVL	LTR
chr11	3955579	3955610	chr11	3955528	3956014	+	RLTR9F	ERVK	LTR
chr11	104674998	104675029	chr11	104674957	104675319	-	RLTR44A	ERVK	LTR
chr11	13654524	13654555	chr11	13654387	13655092	-	RLTR26_Mus	ERVK	LTR
chr11	5743001	5743032	chr11	5742985	5743098	+	RLTR25B	ERVK	LTR
chr11	50252323	50252354	chr11	50252068	50252479	-	RLTR23	ERV1	LTR
chr11	97307476	97307507	chr11	97307316	97307553	+	RLTR23	ERV1	LTR
chr11	89105977	89106008	chr11	89105582	89106107	-	RLTR20B5_MM	ERVK	LTR
chr11	19848196	19848227	chr11	19848021	19848677	+	RLTR17	ERVK	LTR
chr11	30744116	30744147	chr11	30743605	30744264	-	RLTR17	ERVK	LTR
chr11	86056036	86056067	chr11	86055936	86056528	+	RLTR17	ERVK	LTR
chr11	8719434	8719465	chr11	8719360	8719854	+	RLTR16B_MM	ERVK	LTR
chr11	15435918	15435949	chr11	15435406	15436065	-	RLTR16B_MM	ERVK	LTR
chr11	61810073	61810104	chr11	61809915	61810528	+	RLTR16B_MM	ERVK	LTR
chr11	5478436	5478467	chr11	5478033	5478535	-	RLTR16	ERVK	LTR
chr11	41215003	41215034	chr11	41214394	41215257	+	RLTR13G	ERVK	LTR
chr11	103407341	103407372	chr11	103406812	103407616	+	RLTR13G	ERVK	LTR
chr11	98986738	98986769	chr11	98986509	98987006	+	RLTR12B	ERVK	LTR
chr11	103449823	103449854	chr11	103449760	103450115	+	RLTR10D2	ERVK	LTR
chr11	7851211	7851242	chr11	7851226	7851575	+	RLTR10D	ERVK	LTR
chr11	7840839	7840870	chr11	7840807	7841168	+	RLTR10D	ERVK	LTR
chr11	19838059	19838090	chr11	19837833	19838115	-	RLTR10D	ERVK	LTR
chr11	23045161	23045192	chr11	23044904	23045243	-	RLTR10D	ERVK	LTR
chr11	67956166	67956197	chr11	67956116	67956503	+	RLTR10D	ERVK	LTR
chr11	88962639	88962670	chr11	88962373	88962737	-	RLTR10D	ERVK	LTR
chr11	106630928	106630959	chr11	106630879	106631217	+	RLTR10D	ERVK	LTR
chr11	106632859	106632890	chr11	106632800	106633138	+	RLTR10D	ERVK	LTR
chr11	3958293	3958324	chr11	3958254	3958655	+	RLTR10A	ERVK	LTR
chr11	7841818	7841849	chr11	7841507	7841908	-	RLTR10A	ERVK	LTR
chr11	7844948	7844979	chr11	7844626	7845026	-	RLTR10A	ERVK	LTR
chr11	7979683	7979714	chr11	7979671	7980049	+	RLTR10A	ERVK	LTR
chr11	8042243	8042274	chr11	8042205	8042606	+	RLTR10A	ERVK	LTR
chr11	9766082	9766113	chr11	9765760	9766179	-	RLTR10A	ERVK	LTR
chr11	10542905	10542936	chr11	10542841	10543286	+	RLTR10A	ERVK	LTR
chr11	11607665	11607696	chr11	11607351	11607743	-	RLTR10A	ERVK	LTR
chr11	11667113	11667144	chr11	11666799	11667191	-	RLTR10A	ERVK	LTR
chr11	19185906	19185937	chr11	19185876	19186136	+	RLTR10A	ERVK	LTR
chr11	20407050	20407081	chr11	20407010	20407413	+	RLTR10A	ERVK	LTR
chr11	23190381	23190412	chr11	23190153	23190467	-	RLTR10A	ERVK	LTR
chr11	24411054	24411085	chr11	24410980	24411381	+	RLTR10A	ERVK	LTR
chr11	25061706	25061737	chr11	25061634	25061892	+	RLTR10A	ERVK	LTR
chr11	31025290	31025321	chr11	31025243	31025634	+	RLTR10A	ERVK	LTR
chr11	36983798	36983829	chr11	36983746	36984134	+	RLTR10A	ERVK	LTR
chr11	37362499	37362530	chr11	37362204	37362614	-	RLTR10A	ERVK	LTR
chr11	40650788	40650819	chr11	40650463	40650859	-	RLTR10A	ERVK	LTR
chr11	40653617	40653648	chr11	40653322	40653707	-	RLTR10A	ERVK	LTR
chr11	42990321	42990352	chr11	42990104	42990362	-	RLTR10A	ERVK	LTR
chr11	51080362	51080393	chr11	51080175	51080448	-	RLTR10A	ERVK	LTR
chr11	60448675	60448706	chr11	60448639	60449028	+	RLTR10A	ERVK	LTR
chr11	66021263	66021294	chr11	66021211	66021612	+	RLTR10A	ERVK	LTR
chr11	68604011	68604042	chr11	68603958	68604337	+	RLTR10A	ERVK	LTR
chr11	73693904	73693935	chr11	73693608	73693989	-	RLTR10A	ERVK	LTR
chr11	79201996	79202027	chr11	79201950	79202351	+	RLTR10A	ERVK	LTR
chr11	102565292	102565323	chr11	102565239	102565655	+	RLTR10A	ERVK	LTR
chr11	113527887	113527918	chr11	113527824	113528233	+	RLTR10A	ERVK	LTR
chr11	4051572	4051603	chr11	4051505	4052026	+	RLTR10	ERVK	LTR
chr11	5361268	5361299	chr11	5361218	5361732	+	RLTR10	ERVK	LTR
chr11	5935177	5935208	chr11	5935116	5935562	+	RLTR10	ERVK	LTR
chr11	5938048	5938079	chr11	5937996	5938456	+	RLTR10	ERVK	LTR
chr11	6241349	6241380	chr11	6241283	6241783	+	RLTR10	ERVK	LTR
chr11	7791478	7791509	chr11	7791162	7791546	-	RLTR10	ERVK	LTR
chr11	8938643	8938674	chr11	8938392	8938743	-	RLTR10	ERVK	LTR
chr11	10198184	10198215	chr11	10198088	10198552	+	RLTR10	ERVK	LTR
chr11	10200567	10200598	chr11	10200538	10201002	+	RLTR10	ERVK	LTR
chr11	11124290	11124321	chr11	11123892	11124399	-	RLTR10	ERVK	LTR
chr11	11126814	11126845	chr11	11126397	11126904	-	RLTR10	ERVK	LTR
chr11	12665190	12665221	chr11	12664852	12665274	-	RLTR10	ERVK	LTR
chr11	13318578	13318609	chr11	13318208	13318641	-	RLTR10	ERVK	LTR
chr11	14715742	14715773	chr11	14715631	14715979	+	RLTR10	ERVK	LTR
chr11	15596641	15596672	chr11	15596578	15597006	+	RLTR10	ERVK	LTR
chr11	25610688	25610719	chr11	25610240	25610732	-	RLTR10	ERVK	LTR
chr11	29012442	29012473	chr11	29012190	29012580	-	RLTR10	ERVK	LTR
chr11	31596855	31596886	chr11	31596433	31596886	-	RLTR10	ERVK	LTR
chr11	31599402	31599433	chr11	31599060	31599496	-	RLTR10	ERVK	LTR
chr11	39060548	39060579	chr11	39060292	39060637	-	RLTR10	ERVK	LTR
chr11	48624692	48624723	chr11	48624303	48624757	-	RLTR10	ERVK	LTR
chr11	48627091	48627122	chr11	48626762	48627216	-	RLTR10	ERVK	LTR
chr11	52681895	52681926	chr11	52681522	52682010	-	RLTR10	ERVK	LTR
chr11	52684538	52684569	chr11	52684177	52684664	-	RLTR10	ERVK	LTR
chr11	54854423	54854454	chr11	54854017	54854502	-	RLTR10	ERVK	LTR
chr11	54856874	54856905	chr11	54856427	54856912	-	RLTR10	ERVK	LTR
chr11	72276684	72276715	chr11	72276603	72277024	+	RLTR10	ERVK	LTR
chr11	72279121	72279152	chr11	72279057	72279478	+	RLTR10	ERVK	LTR
chr11	73560940	73560971	chr11	73560724	73561038	-	RLTR10	ERVK	LTR
chr11	73563410	73563441	chr11	73563172	73563486	-	RLTR10	ERVK	LTR
chr11	112430338	112430369	chr11	112429949	112430427	-	RLTR10	ERVK	LTR
chr11	112433087	112433118	chr11	112432721	112433199	-	RLTR10	ERVK	LTR
chr11	114453174	114453205	chr11	114452908	114453259	-	RLTR10	ERVK	LTR
chr11	114659465	114659496	chr11	114659407	114659842	+	RLTR10	ERVK	LTR
chr11	114661823	114661854	chr11	114661786	114662221	+	RLTR10	ERVK	LTR
chr11	115062662	115062693	chr11	115062630	115063075	+	RLTR10	ERVK	LTR
chr11	117897819	117897850	chr11	117897423	117897949	-	RLTR10	ERVK	LTR
chr11	117900598	117900629	chr11	117900222	117900748	-	RLTR10	ERVK	LTR
chr11	121881803	121881834	chr11	121881354	121881873	-	RLTR10	ERVK	LTR
chr11	69064842	69064873	chr11	69064815	69064893	-	PB1D7	Alu	SINE
chr11	95155715	95155746	chr11	95155670	95155735	+	PB1D11	Alu	SINE
chr11	5125158	5125189	chr11	5125158	5125215	-	PB1D10	Alu	SINE
chr11	97299385	97299416	chr11	97299336	97299442	-	PB1D10	Alu	SINE
chr11	97950047	97950078	chr11	97949983	97950120	-	PB1D10	Alu	SINE
chr11	98093711	98093742	chr11	98093679	98093790	-	PB1D10	Alu	SINE
chr11	117650810	117650841	chr11	117650778	117650870	+	PB1D10	Alu	SINE
chr11	118005319	118005350	chr11	118005247	118005351	-	PB1D10	Alu	SINE
chr11	78805850	78805881	chr11	78805690	78805989	-	ORR1E	ERVL-MaLR	LTR
chr11	114588704	114588735	chr11	114588489	114588826	+	ORR1E	ERVL-MaLR	LTR
chr11	116915333	116915364	chr11	116915355	116915709	+	ORR1C1	ERVL-MaLR	LTR
chr11	48828110	48828141	chr11	48828068	48828458	-	MURVY-LTR	ERV1	LTR
chr11	19058735	19058766	chr11	19058678	19058816	-	MTEb	ERVL-MaLR	LTR
chr11	42661967	42661998	chr11	42661830	42662142	-	MTEb	ERVL-MaLR	LTR
chr11	46308205	46308236	chr11	46308003	46308309	+	MTEb	ERVL-MaLR	LTR
chr11	46929465	46929496	chr11	46929333	46929538	-	MTEb	ERVL-MaLR	LTR
chr11	51013898	51013929	chr11	51013769	51014030	+	MTEb	ERVL-MaLR	LTR
chr11	56301425	56301456	chr11	56301305	56301613	+	MTEb	ERVL-MaLR	LTR
chr11	57620932	57620963	chr11	57620837	57621182	-	MTEb	ERVL-MaLR	LTR
chr11	67895878	67895909	chr11	67895672	67896030	+	MTEb	ERVL-MaLR	LTR
chr11	104750634	104750665	chr11	104750525	104750935	-	MTEb	ERVL-MaLR	LTR
chr11	107853701	107853732	chr11	107853645	107853932	-	MTEb	ERVL-MaLR	LTR
chr11	113512142	113512173	chr11	113512025	113512263	-	MTEb	ERVL-MaLR	LTR
chr11	117206807	117206838	chr11	117206702	117207087	-	MTEb	ERVL-MaLR	LTR
chr11	117769814	117769845	chr11	117769631	117769953	+	MTEb	ERVL-MaLR	LTR
chr11	118144595	118144626	chr11	118144349	118144695	+	MTEb	ERVL-MaLR	LTR
chr11	121748172	121748203	chr11	121748062	121748422	-	MTEb	ERVL-MaLR	LTR
chr11	19356821	19356852	chr11	19356702	19357097	-	MTEa	ERVL-MaLR	LTR
chr11	52974992	52975023	chr11	52974916	52975279	-	MTEa	ERVL-MaLR	LTR
chr11	70928232	70928263	chr11	70928129	70928405	-	MTEa	ERVL-MaLR	LTR
chr11	76335559	76335590	chr11	76335462	76335738	-	MTEa	ERVL-MaLR	LTR
chr11	82592869	82592900	chr11	82592726	82593025	-	MTEa	ERVL-MaLR	LTR
chr11	106753492	106753523	chr11	106753414	106753595	-	MTEa	ERVL-MaLR	LTR
chr11	109513176	109513207	chr11	109513066	109513351	-	MTEa	ERVL-MaLR	LTR
chr11	110526742	110526773	chr11	110526623	110527043	-	MTEa	ERVL-MaLR	LTR
chr11	113489666	113489697	chr11	113489461	113489795	+	MTEa	ERVL-MaLR	LTR
chr11	115079188	115079219	chr11	115079059	115079286	+	MTEa	ERVL-MaLR	LTR
chr11	117088622	117088653	chr11	117088552	117088654	-	MTEa	ERVL-MaLR	LTR
chr11	17280886	17280917	chr11	17280775	17281175	-	MTE2b	ERVL-MaLR	LTR
chr11	22815364	22815395	chr11	22815283	22815453	-	MTE2b	ERVL-MaLR	LTR
chr11	32137470	32137501	chr11	32137405	32137710	-	MTE2b	ERVL-MaLR	LTR
chr11	62587269	62587300	chr11	62587127	62587484	-	MTE2b	ERVL-MaLR	LTR
chr11	77751388	77751419	chr11	77751359	77751475	+	MTE2b	ERVL-MaLR	LTR
chr11	80739462	80739493	chr11	80739471	80739636	+	MTE2b	ERVL-MaLR	LTR
chr11	88631533	88631564	chr11	88631514	88631778	-	MTE2b	ERVL-MaLR	LTR
chr11	102256911	102256942	chr11	102256711	102256968	+	MTE2b	ERVL-MaLR	LTR
chr11	113577350	113577381	chr11	113577186	113577510	-	MTE2b	ERVL-MaLR	LTR
chr11	115152708	115152739	chr11	115152603	115152887	-	MTE2b	ERVL-MaLR	LTR
chr11	117403978	117404009	chr11	117403878	117404059	+	MTE2b	ERVL-MaLR	LTR
chr11	49574452	49574483	chr11	49574201	49574615	+	MTE2a	ERVL-MaLR	LTR
chr11	51161353	51161384	chr11	51161099	51161511	+	MTE2a	ERVL-MaLR	LTR
chr11	52203604	52203635	chr11	52203498	52203907	-	MTE2a	ERVL-MaLR	LTR
chr11	52466949	52466980	chr11	52466688	52467121	+	MTE2a	ERVL-MaLR	LTR
chr11	83561007	83561038	chr11	83560927	83561261	-	MTE2a	ERVL-MaLR	LTR
chr11	107258017	107258048	chr11	107257876	107258242	-	MTE2a	ERVL-MaLR	LTR
chr11	118644653	118644684	chr11	118644594	118644676	-	MTE2a	ERVL-MaLR	LTR
chr11	20312908	20312939	chr11	20312712	20313111	+	MTD	ERVL-MaLR	LTR
chr11	61308053	61308084	chr11	61307862	61308247	+	MTD	ERVL-MaLR	LTR
chr11	5046819	5046850	chr11	5046685	5046995	+	MTC	ERVL-MaLR	LTR
chr11	59921373	59921404	chr11	59921214	59921576	-	MTC	ERVL-MaLR	LTR
chr11	95107087	95107118	chr11	95107096	95107176	-	MT2B	ERVL	LTR
chr11	10508015	10508046	chr11	10505106	10509451	-	MMETn-int	ERVK	LTR
chr11	15867489	15867520	chr11	15865283	15867644	-	MMERVK9E_I-int	ERVK	LTR
chr11	30761370	30761401	chr11	30761370	30761853	-	MMERVK9E_I-int	ERVK	LTR
chr11	114954532	114954563	chr11	114949969	114955024	-	MMERVK9E_I-int	ERVK	LTR
chr11	13009024	13009055	chr11	13007966	13009636	-	MMERVK9C_I-int	ERVK	LTR
chr11	27463999	27464030	chr11	27463944	27464296	+	MMERVK10D3_LTR	ERVK	LTR
chr11	58695932	58695963	chr11	58689847	58695992	+	MMERVK10D3_I-int	ERVK	LTR
chr11	98071349	98071380	chr11	98070177	98071996	+	MMERVK10C-int	ERVK	LTR
chr11	98072649	98072680	chr11	98072500	98072768	+	MMERVK10C-int	ERVK	LTR
chr11	62511105	62511136	chr11	62510751	62511758	-	MLTR25A	ERVK	LTR
chr11	20138607	20138638	chr11	20138246	20138758	-	MLTR11A	ERVK	LTR
chr11	117883842	117883873	chr11	117883785	117884264	+	MLTR11A	ERVK	LTR
chr11	67379826	67379857	chr11	67379719	67379898	-	MLT1K	ERVL-MaLR	LTR
chr11	88526177	88526208	chr11	88526049	88526208	+	MLT1J2	ERVL-MaLR	LTR
chr11	88905801	88905832	chr11	88905745	88906017	-	MLT1F2	ERVL-MaLR	LTR
chr11	116459850	116459881	chr11	116459852	116460065	-	MLT1D	ERVL-MaLR	LTR
chr11	32613135	32613166	chr11	32613126	32613183	-	MLT1A0	ERVL-MaLR	LTR
chr11	94281576	94281607	chr11	94281519	94281625	+	MIR3	MIR	SINE
chr11	104289472	104289503	chr11	104289494	104289599	-	MIR3	MIR	SINE
chr11	52769452	52769483	chr11	52769443	52769604	+	MIR	MIR	SINE
chr11	117089083	117089114	chr11	117088891	117089203	+	MER92B	ERV1	LTR
chr11	119849023	119849054	chr11	119848270	119849315	-	Lx4A	L1	LINE
chr11	10205392	10205423	chr11	10205218	10206208	-	Lx3A	L1	LINE
chr11	19072348	19072379	chr11	19071861	19072439	+	LTRIS2	ERV1	LTR
chr11	79977372	79977403	chr11	79977227	79977494	+	LTRIS2	ERV1	LTR
chr11	60360561	60360592	chr11	60360206	60360585	-	L2a	L2	LINE
chr11	57672951	57672982	chr11	57672746	57672975	+	L2	L2	LINE
chr11	87133935	87133966	chr11	87133693	87133980	-	L2	L2	LINE
chr11	52414150	52414181	chr11	52414087	52414344	+	L1VL2	L1	LINE
chr11	13615531	13615562	chr11	13615249	13621726	+	L1Md_T	L1	LINE
chr11	37753158	37753189	chr11	37752441	37758534	+	L1Md_T	L1	LINE
chr11	38253419	38253450	chr11	38247097	38254156	-	L1Md_T	L1	LINE
chr11	38253812	38253843	chr11	38247097	38254156	-	L1Md_T	L1	LINE
chr11	41016638	41016669	chr11	41016266	41021845	+	L1Md_T	L1	LINE
chr11	41884368	41884399	chr11	41878059	41885133	-	L1Md_T	L1	LINE
chr11	45725897	45725928	chr11	45724792	45731282	+	L1Md_T	L1	LINE
chr11	56204092	56204123	chr11	56203815	56210302	+	L1Md_T	L1	LINE
chr11	63647257	63647288	chr11	63646913	63652570	+	L1Md_T	L1	LINE
chr11	108106039	108106070	chr11	108105842	108111485	+	L1Md_T	L1	LINE
chr11	99825978	99826009	chr11	99824804	99826216	+	L1Md_Gf	L1	LINE
chr11	60384817	60384848	chr11	60384765	60384837	+	ID2	ID	SINE
chr11	5125158	5125189	chr11	5125165	5125233	-	ID_B1	B4	SINE
chr11	116915333	116915364	chr11	116915239	116915347	+	ID_B1	B4	SINE
chr11	57957095	57957126	chr11	57957080	57957158	-	ID_B1	B4	SINE
chr11	88873238	88873269	chr11	88873144	88873337	+	ID_B1	B4	SINE
chr11	96015623	96015654	chr11	96015546	96015674	+	ID_B1	B4	SINE
chr11	100377311	100377342	chr11	100377226	100377393	+	ID_B1	B4	SINE
chr11	120851958	120851989	chr11	120851948	120852039	+	ID_B1	B4	SINE
chr11	40069757	40069788	chr11	40064081	40070485	-	IAPEz-int	ERVK	LTR
chr11	86846671	86846702	chr11	86845979	86848979	+	IAPEz-int	ERVK	LTR
chr11	7851211	7851242	chr11	7845026	7851226	+	IAP-d-int	ERVK	LTR
chr11	95009913	95009944	chr11	95009922	95009951	+	GC_rich	Low_complexity	Low_complexity
chr11	100759684	100759715	chr11	100759675	100759696	+	GC_rich	Low_complexity	Low_complexity
chr11	104442367	104442398	chr11	104442379	104442482	+	GC_rich	Low_complexity	Low_complexity
chr11	103116286	103116317	chr11	103116265	103116352	+	GA-rich	Low_complexity	Low_complexity
chr11	32455408	32455439	chr11	32455213	32455453	+	G-rich	Low_complexity	Low_complexity
chr11	51855660	51855691	chr11	51855625	51855805	+	G-rich	Low_complexity	Low_complexity
chr11	74723837	74723868	chr11	74723837	74723900	+	G-rich	Low_complexity	Low_complexity
chr11	90249459	90249490	chr11	90249392	90249481	+	G-rich	Low_complexity	Low_complexity
chr11	95991063	95991094	chr11	95991044	95991126	+	G-rich	Low_complexity	Low_complexity
chr11	117463657	117463688	chr11	117463662	117463767	+	G-rich	Low_complexity	Low_complexity
chr11	77894072	77894103	chr11	77894032	77894141	-	Eulor8	TcMar?	DNA
chr11	27204264	27204295	chr11	27201312	27204866	-	ERVB5_1-I_MM-int	ERVK	LTR
chr11	21189004	21189035	chr11	21188502	21189090	-	ERVB4_2-I_MM-int	ERVK	LTR
chr11	60139852	60139883	chr11	60139862	60139931	+	CT-rich	Low_complexity	Low_complexity
chr11	61996681	61996712	chr11	61996640	61996824	+	CT-rich	Low_complexity	Low_complexity
chr11	86564788	86564819	chr11	86564688	86564866	+	CT-rich	Low_complexity	Low_complexity
chr11	68394184	68394215	chr11	68393999	68394223	+	CR1_Mam	CR1	LINE
chr11	94110109	94110140	chr11	94109937	94110129	+	C-rich	Low_complexity	Low_complexity
chr11	35121434	35121465	chr11	35121345	35121456	+	C-rich	Low_complexity	Low_complexity
chr11	52187325	52187356	chr11	52187328	52187446	+	C-rich	Low_complexity	Low_complexity
chr11	79993205	79993236	chr11	79993145	79993214	+	C-rich	Low_complexity	Low_complexity
chr11	85139990	85140021	chr11	85139921	85140090	+	C-rich	Low_complexity	Low_complexity
chr11	62845851	62845882	chr11	62845569	62845977	-	BGLII_B	ERVK	LTR
chr11	95155715	95155746	chr11	95155737	95155832	+	B4A	B4	SINE
chr11	5509410	5509441	chr11	5509302	5509620	+	B4A	B4	SINE
chr11	54958855	54958886	chr11	54958870	54959138	+	B4A	B4	SINE
chr11	117244043	117244074	chr11	117243983	117244113	+	B4A	B4	SINE
chr11	117617320	117617351	chr11	117617217	117617387	+	B4A	B4	SINE
chr11	94110109	94110140	chr11	94110129	94110204	-	B4	B4	SINE
chr11	118438547	118438578	chr11	118438412	118438564	+	B4	B4	SINE
chr11	6436672	6436703	chr11	6436576	6436691	-	B3A	B2	SINE
chr11	20593693	20593724	chr11	20593609	20593791	+	B3A	B2	SINE
chr11	119404789	119404820	chr11	119404722	119404882	+	B3A	B2	SINE
chr11	4155225	4155256	chr11	4155141	4155317	-	B3	B2	SINE
chr11	29515307	29515338	chr11	29515255	29515424	-	B3	B2	SINE
chr11	35345339	35345370	chr11	35345284	35345376	-	B3	B2	SINE
chr11	77484147	77484178	chr11	77484101	77484202	+	B3	B2	SINE
chr11	113530333	113530364	chr11	113530219	113530412	+	B3	B2	SINE
chr11	119661653	119661684	chr11	119661655	119661796	+	B2_Mm2	B2	SINE
chr11	17939364	17939395	chr11	17939366	17939511	+	B1F1	Alu	SINE
chr11	15193873	15193904	chr11	15193756	15193886	+	B1F	Alu	SINE
chr11	15193873	15193904	chr11	15193886	15194000	+	B1F	Alu	SINE
chr11	98105735	98105766	chr11	98105700	98105802	-	B1F	Alu	SINE
chr11	106105871	106105902	chr11	106105817	106105900	-	B1_Mur2	Alu	SINE
chr11	58628756	58628787	chr11	58628650	58628775	+	(TCTCTG)n	Simple_repeat	Simple_repeat
chr11	84152117	84152148	chr11	84152018	84152325	+	(TCTCTG)n	Simple_repeat	Simple_repeat
chr11	94171243	94171274	chr11	94171251	94171435	+	(TCTCTG)n	Simple_repeat	Simple_repeat
chr11	79740563	79740594	chr11	79740446	79740623	+	(TCC)n	Simple_repeat	Simple_repeat
chr11	95830528	95830559	chr11	95830515	95830547	+	(TCC)n	Simple_repeat	Simple_repeat
chr11	99256490	99256521	chr11	99256487	99256528	+	(TCC)n	Simple_repeat	Simple_repeat
chr11	77982393	77982424	chr11	77982379	77982402	+	(T)n	Simple_repeat	Simple_repeat
chr11	100903851	100903882	chr11	100903868	100903901	+	(GGAA)n	Simple_repeat	Simple_repeat
chr11	49273735	49273766	chr11	49273737	49273866	+	(GGA)n	Simple_repeat	Simple_repeat
chr11	52657322	52657353	chr11	52657241	52657422	+	(GGA)n	Simple_repeat	Simple_repeat
chr11	88750315	88750346	chr11	88750186	88750384	+	(CTCTG)n	Simple_repeat	Simple_repeat
chr11	95090175	95090206	chr11	95090032	95090199	+	(CTCTG)n	Simple_repeat	Simple_repeat
chr11	121096321	121096352	chr11	121096222	121096366	+	(CTCTG)n	Simple_repeat	Simple_repeat
chr11	69802922	69802953	chr11	69802878	69802935	+	(CGG)n	Simple_repeat	Simple_repeat
chr11	97669517	97669548	chr11	97669470	97669549	+	(CGG)n	Simple_repeat	Simple_repeat
chr11	102185231	102185262	chr11	102185215	102185250	+	(CGG)n	Simple_repeat	Simple_repeat
chr11	95147247	95147278	chr11	95147253	95147376	+	(CCTG)n	Simple_repeat	Simple_repeat
chr11	56234296	56234327	chr11	56234163	56234345	+	(CCTCG)n	Simple_repeat	Simple_repeat
chr11	117654960	117654991	chr11	117654872	117654988	+	(CCG)n	Simple_repeat	Simple_repeat
chr11	23770806	23770837	chr11	23770747	23770835	+	(CAGT)n	Simple_repeat	Simple_repeat
chr11	64620134	64620165	chr11	64620025	64620288	+	(CAGG)n	Simple_repeat	Simple_repeat
chr11	68573200	68573231	chr11	68573200	68573356	+	(CAGG)n	Simple_repeat	Simple_repeat
chr11	76730580	76730611	chr11	76730579	76730665	+	(CAGG)n	Simple_repeat	Simple_repeat
chr11	101918055	101918086	chr11	101917994	101918145	+	(CAGG)n	Simple_repeat	Simple_repeat
chr11	79040178	79040209	chr11	79040179	79040229	+	(CAGAGA)n	Simple_repeat	Simple_repeat
chr11	96132855	96132886	chr11	96132866	96133042	+	(CAGAGA)n	Simple_repeat	Simple_repeat
chr11	99115477	99115508	chr11	99115320	99115520	+	(CAGAGA)n	Simple_repeat	Simple_repeat
chr11	79040178	79040209	chr11	79039981	79040196	+	(CAGAG)n	Simple_repeat	Simple_repeat
chr11	35732128	35732159	chr11	35731868	35732299	+	(CAGAG)n	Simple_repeat	Simple_repeat
chr11	39205731	39205762	chr11	39205719	39205893	+	(CAGAG)n	Simple_repeat	Simple_repeat
chr11	50522690	50522721	chr11	50522606	50522726	+	(CAGAG)n	Simple_repeat	Simple_repeat
chr11	66421140	66421171	chr11	66421106	66421311	+	(CAGAG)n	Simple_repeat	Simple_repeat
chr11	99465033	99465064	chr11	99465054	99465095	+	(A)n	Simple_repeat	Simple_repeat
chr11	3202801	3202832	.	-1	-1	.	.	.	.
chr11	3292991	3293022	.	-1	-1	.	.	.	.
chr11	3332454	3332485	.	-1	-1	.	.	.	.
chr11	3337403	3337434	.	-1	-1	.	.	.	.
chr11	3348965	3348996	.	-1	-1	.	.	.	.
chr11	3472687	3472718	.	-1	-1	.	.	.	.
chr11	3759656	3759687	.	-1	-1	.	.	.	.
chr11	3938017	3938048	.	-1	-1	.	.	.	.
chr11	4118760	4118791	.	-1	-1	.	.	.	.
chr11	4186820	4186851	.	-1	-1	.	.	.	.
chr11	4302540	4302571	.	-1	-1	.	.	.	.
chr11	4471133	4471164	.	-1	-1	.	.	.	.
chr11	4643879	4643910	.	-1	-1	.	.	.	.
chr11	4750413	4750444	.	-1	-1	.	.	.	.
chr11	4947276	4947307	.	-1	-1	.	.	.	.
chr11	5741150	5741181	.	-1	-1	.	.	.	.
chr11	5836559	5836590	.	-1	-1	.	.	.	.
chr11	5897372	5897403	.	-1	-1	.	.	.	.
chr11	5949997	5950028	.	-1	-1	.	.	.	.
chr11	6179633	6179664	.	-1	-1	.	.	.	.
chr11	6349446	6349477	.	-1	-1	.	.	.	.
chr11	6416662	6416693	.	-1	-1	.	.	.	.
chr11	6475606	6475637	.	-1	-1	.	.	.	.
chr11	6732193	6732224	.	-1	-1	.	.	.	.
chr11	6895322	6895353	.	-1	-1	.	.	.	.
chr11	7028972	7029003	.	-1	-1	.	.	.	.
chr11	7100846	7100877	.	-1	-1	.	.	.	.
chr11	8147603	8147634	.	-1	-1	.	.	.	.
chr11	8445373	8445404	.	-1	-1	.	.	.	.
chr11	8468928	8468959	.	-1	-1	.	.	.	.
chr11	8565431	8565462	.	-1	-1	.	.	.	.
chr11	8569426	8569457	.	-1	-1	.	.	.	.
chr11	8797503	8797534	.	-1	-1	.	.	.	.
chr11	9117511	9117542	.	-1	-1	.	.	.	.
chr11	11686197	11686228	.	-1	-1	.	.	.	.
chr11	11942782	11942813	.	-1	-1	.	.	.	.
chr11	14086794	14086825	.	-1	-1	.	.	.	.
chr11	18011276	18011307	.	-1	-1	.	.	.	.
chr11	19051655	19051686	.	-1	-1	.	.	.	.
chr11	19829862	19829893	.	-1	-1	.	.	.	.
chr11	19836268	19836299	.	-1	-1	.	.	.	.
chr11	19919562	19919593	.	-1	-1	.	.	.	.
chr11	19920454	19920485	.	-1	-1	.	.	.	.
chr11	19924389	19924420	.	-1	-1	.	.	.	.
chr11	19988430	19988461	.	-1	-1	.	.	.	.
chr11	20036158	20036189	.	-1	-1	.	.	.	.
chr11	20113162	20113193	.	-1	-1	.	.	.	.
chr11	20200969	20201000	.	-1	-1	.	.	.	.
chr11	20463326	20463357	.	-1	-1	.	.	.	.
chr11	20580943	20580974	.	-1	-1	.	.	.	.
chr11	20656001	20656032	.	-1	-1	.	.	.	.
chr11	21371127	21371158	.	-1	-1	.	.	.	.
chr11	21634708	21634739	.	-1	-1	.	.	.	.
chr11	22286501	22286532	.	-1	-1	.	.	.	.
chr11	22437657	22437688	.	-1	-1	.	.	.	.
chr11	22607764	22607795	.	-1	-1	.	.	.	.
chr11	22800192	22800223	.	-1	-1	.	.	.	.
chr11	22859235	22859266	.	-1	-1	.	.	.	.
chr11	23211331	23211362	.	-1	-1	.	.	.	.
chr11	23306460	23306491	.	-1	-1	.	.	.	.
chr11	24268113	24268144	.	-1	-1	.	.	.	.
chr11	29373635	29373666	.	-1	-1	.	.	.	.
chr11	29530040	29530071	.	-1	-1	.	.	.	.
chr11	30267987	30268018	.	-1	-1	.	.	.	.
chr11	30291385	30291416	.	-1	-1	.	.	.	.
chr11	31671837	31671868	.	-1	-1	.	.	.	.
chr11	31678686	31678717	.	-1	-1	.	.	.	.
chr11	31750867	31750898	.	-1	-1	.	.	.	.
chr11	32020562	32020593	.	-1	-1	.	.	.	.
chr11	32157831	32157862	.	-1	-1	.	.	.	.
chr11	32267625	32267656	.	-1	-1	.	.	.	.
chr11	32310096	32310127	.	-1	-1	.	.	.	.
chr11	32407639	32407670	.	-1	-1	.	.	.	.
chr11	32533300	32533331	.	-1	-1	.	.	.	.
chr11	33162384	33162415	.	-1	-1	.	.	.	.
chr11	33163176	33163207	.	-1	-1	.	.	.	.
chr11	33680286	33680317	.	-1	-1	.	.	.	.
chr11	34068078	34068109	.	-1	-1	.	.	.	.
chr11	35385759	35385790	.	-1	-1	.	.	.	.
chr11	35769532	35769563	.	-1	-1	.	.	.	.
chr11	35865048	35865079	.	-1	-1	.	.	.	.
chr11	35930788	35930819	.	-1	-1	.	.	.	.
chr11	37031809	37031840	.	-1	-1	.	.	.	.
chr11	43498343	43498374	.	-1	-1	.	.	.	.
chr11	44696681	44696712	.	-1	-1	.	.	.	.
chr11	44777218	44777249	.	-1	-1	.	.	.	.
chr11	46055941	46055972	.	-1	-1	.	.	.	.
chr11	46067556	46067587	.	-1	-1	.	.	.	.
chr11	46069170	46069201	.	-1	-1	.	.	.	.
chr11	46177936	46177967	.	-1	-1	.	.	.	.
chr11	46211351	46211382	.	-1	-1	.	.	.	.
chr11	46914387	46914418	.	-1	-1	.	.	.	.
chr11	48824368	48824399	.	-1	-1	.	.	.	.
chr11	49243830	49243861	.	-1	-1	.	.	.	.
chr11	49590241	49590272	.	-1	-1	.	.	.	.
chr11	50292405	50292436	.	-1	-1	.	.	.	.
chr11	50492423	50492454	.	-1	-1	.	.	.	.
chr11	50587992	50588023	.	-1	-1	.	.	.	.
chr11	50601859	50601890	.	-1	-1	.	.	.	.
chr11	50622376	50622407	.	-1	-1	.	.	.	.
chr11	50624948	50624979	.	-1	-1	.	.	.	.
chr11	51177414	51177445	.	-1	-1	.	.	.	.
chr11	51263124	51263155	.	-1	-1	.	.	.	.
chr11	51638093	51638124	.	-1	-1	.	.	.	.
chr11	51892074	51892105	.	-1	-1	.	.	.	.
chr11	51899370	51899401	.	-1	-1	.	.	.	.
chr11	52004312	52004343	.	-1	-1	.	.	.	.
chr11	52260995	52261026	.	-1	-1	.	.	.	.
chr11	52915945	52915976	.	-1	-1	.	.	.	.
chr11	53525140	53525171	.	-1	-1	.	.	.	.
chr11	53737340	53737371	.	-1	-1	.	.	.	.
chr11	53980018	53980049	.	-1	-1	.	.	.	.
chr11	54438664	54438695	.	-1	-1	.	.	.	.
chr11	54787844	54787875	.	-1	-1	.	.	.	.
chr11	54941420	54941451	.	-1	-1	.	.	.	.
chr11	54957186	54957217	.	-1	-1	.	.	.	.
chr11	54963035	54963066	.	-1	-1	.	.	.	.
chr11	55069122	55069153	.	-1	-1	.	.	.	.
chr11	55211316	55211347	.	-1	-1	.	.	.	.
chr11	55419866	55419897	.	-1	-1	.	.	.	.
chr11	55487268	55487299	.	-1	-1	.	.	.	.
chr11	57886102	57886133	.	-1	-1	.	.	.	.
chr11	57918617	57918648	.	-1	-1	.	.	.	.
chr11	57958447	57958478	.	-1	-1	.	.	.	.
chr11	58097662	58097693	.	-1	-1	.	.	.	.
chr11	58323073	58323104	.	-1	-1	.	.	.	.
chr11	58801687	58801718	.	-1	-1	.	.	.	.
chr11	58961732	58961763	.	-1	-1	.	.	.	.
chr11	59049471	59049502	.	-1	-1	.	.	.	.
chr11	59250103	59250134	.	-1	-1	.	.	.	.
chr11	59308030	59308061	.	-1	-1	.	.	.	.
chr11	59449913	59449944	.	-1	-1	.	.	.	.
chr11	59505426	59505457	.	-1	-1	.	.	.	.
chr11	59908574	59908605	.	-1	-1	.	.	.	.
chr11	60161090	60161121	.	-1	-1	.	.	.	.
chr11	60176790	60176821	.	-1	-1	.	.	.	.
chr11	60417020	60417051	.	-1	-1	.	.	.	.
chr11	60477732	60477763	.	-1	-1	.	.	.	.
chr11	60539271	60539302	.	-1	-1	.	.	.	.
chr11	60699897	60699928	.	-1	-1	.	.	.	.
chr11	60844289	60844320	.	-1	-1	.	.	.	.
chr11	61022347	61022378	.	-1	-1	.	.	.	.
chr11	61266885	61266916	.	-1	-1	.	.	.	.
chr11	61449217	61449248	.	-1	-1	.	.	.	.
chr11	61540836	61540867	.	-1	-1	.	.	.	.
chr11	62076803	62076834	.	-1	-1	.	.	.	.
chr11	62373325	62373356	.	-1	-1	.	.	.	.
chr11	62457334	62457365	.	-1	-1	.	.	.	.
chr11	62495174	62495205	.	-1	-1	.	.	.	.
chr11	62614206	62614237	.	-1	-1	.	.	.	.
chr11	62675772	62675803	.	-1	-1	.	.	.	.
chr11	63133083	63133114	.	-1	-1	.	.	.	.
chr11	63888683	63888714	.	-1	-1	.	.	.	.
chr11	63919514	63919545	.	-1	-1	.	.	.	.
chr11	63967280	63967311	.	-1	-1	.	.	.	.
chr11	64209803	64209834	.	-1	-1	.	.	.	.
chr11	64234040	64234071	.	-1	-1	.	.	.	.
chr11	64435040	64435071	.	-1	-1	.	.	.	.
chr11	66912826	66912857	.	-1	-1	.	.	.	.
chr11	66920188	66920219	.	-1	-1	.	.	.	.
chr11	67101482	67101513	.	-1	-1	.	.	.	.
chr11	67430057	67430088	.	-1	-1	.	.	.	.
chr11	68239477	68239508	.	-1	-1	.	.	.	.
chr11	68352282	68352313	.	-1	-1	.	.	.	.
chr11	68993574	68993605	.	-1	-1	.	.	.	.
chr11	69417918	69417949	.	-1	-1	.	.	.	.
chr11	69418800	69418831	.	-1	-1	.	.	.	.
chr11	69452349	69452380	.	-1	-1	.	.	.	.
chr11	69557524	69557555	.	-1	-1	.	.	.	.
chr11	69579470	69579501	.	-1	-1	.	.	.	.
chr11	69785275	69785306	.	-1	-1	.	.	.	.
chr11	69829062	69829093	.	-1	-1	.	.	.	.
chr11	69837827	69837858	.	-1	-1	.	.	.	.
chr11	69855419	69855450	.	-1	-1	.	.	.	.
chr11	69877065	69877096	.	-1	-1	.	.	.	.
chr11	69938468	69938499	.	-1	-1	.	.	.	.
chr11	69995458	69995489	.	-1	-1	.	.	.	.
chr11	70005962	70005993	.	-1	-1	.	.	.	.
chr11	70056034	70056065	.	-1	-1	.	.	.	.
chr11	70135064	70135095	.	-1	-1	.	.	.	.
chr11	70168597	70168628	.	-1	-1	.	.	.	.
chr11	70221172	70221203	.	-1	-1	.	.	.	.
chr11	70229784	70229815	.	-1	-1	.	.	.	.
chr11	70351660	70351691	.	-1	-1	.	.	.	.
chr11	70432611	70432642	.	-1	-1	.	.	.	.
chr11	70525392	70525423	.	-1	-1	.	.	.	.
chr11	70594490	70594521	.	-1	-1	.	.	.	.
chr11	70687275	70687306	.	-1	-1	.	.	.	.
chr11	70700088	70700119	.	-1	-1	.	.	.	.
chr11	70844756	70844787	.	-1	-1	.	.	.	.
chr11	70845374	70845405	.	-1	-1	.	.	.	.
chr11	71004478	71004509	.	-1	-1	.	.	.	.
chr11	71749899	71749930	.	-1	-1	.	.	.	.
chr11	72265785	72265816	.	-1	-1	.	.	.	.
chr11	72407922	72407953	.	-1	-1	.	.	.	.
chr11	72607195	72607226	.	-1	-1	.	.	.	.
chr11	73037130	73037161	.	-1	-1	.	.	.	.
chr11	74526592	74526623	.	-1	-1	.	.	.	.
chr11	74826311	74826342	.	-1	-1	.	.	.	.
chr11	74837759	74837790	.	-1	-1	.	.	.	.
chr11	74857680	74857711	.	-1	-1	.	.	.	.
chr11	75013123	75013154	.	-1	-1	.	.	.	.
chr11	75179074	75179105	.	-1	-1	.	.	.	.
chr11	75462348	75462379	.	-1	-1	.	.	.	.
chr11	75463176	75463207	.	-1	-1	.	.	.	.
chr11	75620168	75620199	.	-1	-1	.	.	.	.
chr11	76151224	76151255	.	-1	-1	.	.	.	.
chr11	76286705	76286736	.	-1	-1	.	.	.	.
chr11	76309300	76309331	.	-1	-1	.	.	.	.
chr11	76319854	76319885	.	-1	-1	.	.	.	.
chr11	76407243	76407274	.	-1	-1	.	.	.	.
chr11	76622295	76622326	.	-1	-1	.	.	.	.
chr11	76679202	76679233	.	-1	-1	.	.	.	.
chr11	77497016	77497047	.	-1	-1	.	.	.	.
chr11	77784473	77784504	.	-1	-1	.	.	.	.
chr11	77785577	77785608	.	-1	-1	.	.	.	.
chr11	77909772	77909803	.	-1	-1	.	.	.	.
chr11	77934439	77934470	.	-1	-1	.	.	.	.
chr11	77948139	77948170	.	-1	-1	.	.	.	.
chr11	78115728	78115759	.	-1	-1	.	.	.	.
chr11	78163596	78163627	.	-1	-1	.	.	.	.
chr11	78163899	78163930	.	-1	-1	.	.	.	.
chr11	78170486	78170517	.	-1	-1	.	.	.	.
chr11	78203450	78203481	.	-1	-1	.	.	.	.
chr11	78233006	78233037	.	-1	-1	.	.	.	.
chr11	78301572	78301603	.	-1	-1	.	.	.	.
chr11	78343451	78343482	.	-1	-1	.	.	.	.
chr11	78406891	78406922	.	-1	-1	.	.	.	.
chr11	78422252	78422283	.	-1	-1	.	.	.	.
chr11	78466084	78466115	.	-1	-1	.	.	.	.
chr11	78668873	78668904	.	-1	-1	.	.	.	.
chr11	78803499	78803530	.	-1	-1	.	.	.	.
chr11	79093231	79093262	.	-1	-1	.	.	.	.
chr11	79208607	79208638	.	-1	-1	.	.	.	.
chr11	79752809	79752840	.	-1	-1	.	.	.	.
chr11	79805936	79805967	.	-1	-1	.	.	.	.
chr11	80290301	80290332	.	-1	-1	.	.	.	.
chr11	80377987	80378018	.	-1	-1	.	.	.	.
chr11	80872973	80873004	.	-1	-1	.	.	.	.
chr11	81184914	81184945	.	-1	-1	.	.	.	.
chr11	82631276	82631307	.	-1	-1	.	.	.	.
chr11	83448176	83448207	.	-1	-1	.	.	.	.
chr11	84038958	84038989	.	-1	-1	.	.	.	.
chr11	84870082	84870113	.	-1	-1	.	.	.	.
chr11	84880534	84880565	.	-1	-1	.	.	.	.
chr11	85183235	85183266	.	-1	-1	.	.	.	.
chr11	85900469	85900500	.	-1	-1	.	.	.	.
chr11	86351947	86351978	.	-1	-1	.	.	.	.
chr11	86968436	86968467	.	-1	-1	.	.	.	.
chr11	88047640	88047671	.	-1	-1	.	.	.	.
chr11	88068323	88068354	.	-1	-1	.	.	.	.
chr11	88162217	88162248	.	-1	-1	.	.	.	.
chr11	88307994	88308025	.	-1	-1	.	.	.	.
chr11	88534426	88534457	.	-1	-1	.	.	.	.
chr11	88561259	88561290	.	-1	-1	.	.	.	.
chr11	88575951	88575982	.	-1	-1	.	.	.	.
chr11	88593975	88594006	.	-1	-1	.	.	.	.
chr11	88668514	88668545	.	-1	-1	.	.	.	.
chr11	88669224	88669255	.	-1	-1	.	.	.	.
chr11	88716082	88716113	.	-1	-1	.	.	.	.
chr11	88718287	88718318	.	-1	-1	.	.	.	.
chr11	88941641	88941672	.	-1	-1	.	.	.	.
chr11	88989766	88989797	.	-1	-1	.	.	.	.
chr11	89067725	89067756	.	-1	-1	.	.	.	.
chr11	89068099	89068130	.	-1	-1	.	.	.	.
chr11	89297773	89297804	.	-1	-1	.	.	.	.
chr11	90167954	90167985	.	-1	-1	.	.	.	.
chr11	93885187	93885218	.	-1	-1	.	.	.	.
chr11	93995870	93995901	.	-1	-1	.	.	.	.
chr11	94138529	94138560	.	-1	-1	.	.	.	.
chr11	94149574	94149605	.	-1	-1	.	.	.	.
chr11	94150732	94150763	.	-1	-1	.	.	.	.
chr11	94211412	94211443	.	-1	-1	.	.	.	.
chr11	94407864	94407895	.	-1	-1	.	.	.	.
chr11	94957593	94957624	.	-1	-1	.	.	.	.
chr11	94958540	94958571	.	-1	-1	.	.	.	.
chr11	94970324	94970355	.	-1	-1	.	.	.	.
chr11	94989851	94989882	.	-1	-1	.	.	.	.
chr11	95126960	95126991	.	-1	-1	.	.	.	.
chr11	95414631	95414662	.	-1	-1	.	.	.	.
chr11	95540878	95540909	.	-1	-1	.	.	.	.
chr11	95541489	95541520	.	-1	-1	.	.	.	.
chr11	95583469	95583500	.	-1	-1	.	.	.	.
chr11	95584868	95584899	.	-1	-1	.	.	.	.
chr11	95587545	95587576	.	-1	-1	.	.	.	.
chr11	95619988	95620019	.	-1	-1	.	.	.	.
chr11	95704540	95704571	.	-1	-1	.	.	.	.
chr11	96018090	96018121	.	-1	-1	.	.	.	.
chr11	96148310	96148341	.	-1	-1	.	.	.	.
chr11	96318104	96318135	.	-1	-1	.	.	.	.
chr11	96363955	96363986	.	-1	-1	.	.	.	.
chr11	96770866	96770897	.	-1	-1	.	.	.	.
chr11	96818289	96818320	.	-1	-1	.	.	.	.
chr11	96862170	96862201	.	-1	-1	.	.	.	.
chr11	96910180	96910211	.	-1	-1	.	.	.	.
chr11	96916325	96916356	.	-1	-1	.	.	.	.
chr11	96968500	96968531	.	-1	-1	.	.	.	.
chr11	97072351	97072382	.	-1	-1	.	.	.	.
chr11	97123375	97123406	.	-1	-1	.	.	.	.
chr11	97186967	97186998	.	-1	-1	.	.	.	.
chr11	97338522	97338553	.	-1	-1	.	.	.	.
chr11	97428197	97428228	.	-1	-1	.	.	.	.
chr11	97435234	97435265	.	-1	-1	.	.	.	.
chr11	97546568	97546599	.	-1	-1	.	.	.	.
chr11	97547220	97547251	.	-1	-1	.	.	.	.
chr11	97575818	97575849	.	-1	-1	.	.	.	.
chr11	97579001	97579032	.	-1	-1	.	.	.	.
chr11	97590431	97590462	.	-1	-1	.	.	.	.
chr11	97668818	97668849	.	-1	-1	.	.	.	.
chr11	97728728	97728759	.	-1	-1	.	.	.	.
chr11	97745364	97745395	.	-1	-1	.	.	.	.
chr11	97766673	97766704	.	-1	-1	.	.	.	.
chr11	97803890	97803921	.	-1	-1	.	.	.	.
chr11	97824210	97824241	.	-1	-1	.	.	.	.
chr11	97837125	97837156	.	-1	-1	.	.	.	.
chr11	97883598	97883629	.	-1	-1	.	.	.	.
chr11	97906219	97906250	.	-1	-1	.	.	.	.
chr11	97913269	97913300	.	-1	-1	.	.	.	.
chr11	98011870	98011901	.	-1	-1	.	.	.	.
chr11	98019427	98019458	.	-1	-1	.	.	.	.
chr11	98022124	98022155	.	-1	-1	.	.	.	.
chr11	98053290	98053321	.	-1	-1	.	.	.	.
chr11	98149087	98149118	.	-1	-1	.	.	.	.
chr11	98203216	98203247	.	-1	-1	.	.	.	.
chr11	98284498	98284529	.	-1	-1	.	.	.	.
chr11	98313827	98313858	.	-1	-1	.	.	.	.
chr11	98412305	98412336	.	-1	-1	.	.	.	.
chr11	98446943	98446974	.	-1	-1	.	.	.	.
chr11	98581135	98581166	.	-1	-1	.	.	.	.
chr11	98703714	98703745	.	-1	-1	.	.	.	.
chr11	98741931	98741962	.	-1	-1	.	.	.	.
chr11	98760773	98760804	.	-1	-1	.	.	.	.
chr11	98795236	98795267	.	-1	-1	.	.	.	.
chr11	98809745	98809776	.	-1	-1	.	.	.	.
chr11	98836826	98836857	.	-1	-1	.	.	.	.
chr11	98849299	98849330	.	-1	-1	.	.	.	.
chr11	98954959	98954990	.	-1	-1	.	.	.	.
chr11	98962543	98962574	.	-1	-1	.	.	.	.
chr11	98964451	98964482	.	-1	-1	.	.	.	.
chr11	98991402	98991433	.	-1	-1	.	.	.	.
chr11	99189480	99189511	.	-1	-1	.	.	.	.
chr11	100155707	100155738	.	-1	-1	.	.	.	.
chr11	100275045	100275076	.	-1	-1	.	.	.	.
chr11	100320398	100320429	.	-1	-1	.	.	.	.
chr11	100349012	100349043	.	-1	-1	.	.	.	.
chr11	100388105	100388136	.	-1	-1	.	.	.	.
chr11	100390115	100390146	.	-1	-1	.	.	.	.
chr11	100713822	100713853	.	-1	-1	.	.	.	.
chr11	100898560	100898591	.	-1	-1	.	.	.	.
chr11	100970821	100970852	.	-1	-1	.	.	.	.
chr11	100999413	100999444	.	-1	-1	.	.	.	.
chr11	101071016	101071047	.	-1	-1	.	.	.	.
chr11	101076964	101076995	.	-1	-1	.	.	.	.
chr11	101161316	101161347	.	-1	-1	.	.	.	.
chr11	101230998	101231029	.	-1	-1	.	.	.	.
chr11	101610611	101610642	.	-1	-1	.	.	.	.
chr11	101772748	101772779	.	-1	-1	.	.	.	.
chr11	101986136	101986167	.	-1	-1	.	.	.	.
chr11	102248832	102248863	.	-1	-1	.	.	.	.
chr11	102257369	102257400	.	-1	-1	.	.	.	.
chr11	102316707	102316738	.	-1	-1	.	.	.	.
chr11	102339647	102339678	.	-1	-1	.	.	.	.
chr11	102407751	102407782	.	-1	-1	.	.	.	.
chr11	102431084	102431115	.	-1	-1	.	.	.	.
chr11	102577272	102577303	.	-1	-1	.	.	.	.
chr11	102604337	102604368	.	-1	-1	.	.	.	.
chr11	102761638	102761669	.	-1	-1	.	.	.	.
chr11	102777340	102777371	.	-1	-1	.	.	.	.
chr11	102778299	102778330	.	-1	-1	.	.	.	.
chr11	102819112	102819143	.	-1	-1	.	.	.	.
chr11	102893138	102893169	.	-1	-1	.	.	.	.
chr11	103111950	103111981	.	-1	-1	.	.	.	.
chr11	103403957	103403988	.	-1	-1	.	.	.	.
chr11	103406783	103406814	.	-1	-1	.	.	.	.
chr11	103771683	103771714	.	-1	-1	.	.	.	.
chr11	103805443	103805474	.	-1	-1	.	.	.	.
chr11	103916920	103916951	.	-1	-1	.	.	.	.
chr11	104053072	104053103	.	-1	-1	.	.	.	.
chr11	104685790	104685821	.	-1	-1	.	.	.	.
chr11	105033102	105033133	.	-1	-1	.	.	.	.
chr11	105165391	105165422	.	-1	-1	.	.	.	.
chr11	105285942	105285973	.	-1	-1	.	.	.	.
chr11	105292596	105292627	.	-1	-1	.	.	.	.
chr11	105363015	105363046	.	-1	-1	.	.	.	.
chr11	105944217	105944248	.	-1	-1	.	.	.	.
chr11	105959381	105959412	.	-1	-1	.	.	.	.
chr11	106020245	106020276	.	-1	-1	.	.	.	.
[truncated: 9,237 more rows]

## Sheet: Table S3
Peak region category	Motif output	p-val	E-val	sites (n)	sites (%)		Remarks
non-repetitive	1-RCCTGAGGMRGCNGGD	1.4e-91	1.8e-90	3880	65
simple/low complexity	1-CCKCTGCCTCYGCCT	0.00038	0.0019	300	48.7
MaLR	1-CCAGCTGCCTCANG	6.5e-24	1e-22	662	73.8
LINEs	7-GCTGAGGCAGC	2.1e-06	3.2e-05	320	65.6
SINEs	1-GAGGCAGGAGGA	5.1e-10	4.6e-09	279	60.8
RLTR10* (all)	2-CTTCCTCATAY	2.2e-85	4.4e-84	1741	91.8		CCTC core motif
RLTR10* (all)	1-GACTTGCACCTGA	4.3e-92	8.6e-91	1801	94.9		2nd prominent motif

## Sheet: Table S4
Peak region category		query motif		# seqs tested	# of sequences with motif occurrences (p< 0.0001)	% of sequences with motif occurrences (p< 0.0001)
non-repetitive		1-GACTTGCACCTGA		5970	242	4.0536
simple/low complexity		1-GACTTGCACCTGA		616	6	0.974026
MaLR		1-GACTTGCACCTGA		897	4	0.445931
LINEs		1-GACTTGCACCTGA		488	9	1.84426
SINEs		1-GACTTGCACCTGA		459	10	2.17865
RLTR10* (all)		1-GACTTGCACCTGA		1897	1845	97.2588

## Sheet: Table S5
RLTR10 family	Original # insertions	after curation # insertions
RLTR10	2914	2702
RLTR10A	787	773
RLTR10B	477	360
RLTR10B2	854	785
RLTR10C	1775	1729
RLTR10D	490	485
RLTR10D2	225	220
RLTR10E	227	226
RLTR10F	482	466

## Sheet: Table S6
Chr.	Start	End	Name	Strand
chr1	16710302	16711492	RLTR10	-
chr1	8029568	8030548	RLTR10	-
chr1	94772994	94773617	RLTR10	+
chr1	78827833	78828414	RLTR10	-
chr1	78830455	78831036	RLTR10	-
chr1	164656850	164657426	RLTR10	-
chr1	164659385	164659957	RLTR10	-
chr1	15082694	15083246	RLTR10	+
chr1	15080204	15080755	RLTR10	+
chr1	10922377	10922918	RLTR10	-
chr1	10925099	10925640	RLTR10	-
chr1	49302629	49303170	RLTR10	-
chr1	49305209	49305750	RLTR10	-
chr1	35898888	35899422	RLTR10	+
chr1	116223226	116223758	RLTR10	+
chr1	35896120	35896650	RLTR10	+
chr1	191385358	191385885	RLTR10	+
chr1	28248581	28249106	RLTR10	-
chr1	28251151	28251676	RLTR10	-
chr1	163675438	163675963	RLTR10	-
chr1	163678007	163678532	RLTR10	-
chr1	38653919	38654442	RLTR10	-
chr1	148436558	148437081	RLTR10	-
chr1	71223625	71224144	RLTR10	-
chr1	8026980	8027496	RLTR10	-
chr1	179390730	179391246	RLTR10	+
chr1	191387871	191388383	RLTR10	+
chr1	97778587	97779092	RLTR10	+
chr1	97781184	97781689	RLTR10	+
chr1	103178057	103178559	RLTR10	+
chr1	103180602	103181104	RLTR10	+
chr1	145527337	145527838	RLTR10	+
chr1	145530010	145530511	RLTR10	+
chr1	145532683	145533184	RLTR10	+
chr1	145535356	145535857	RLTR10	+
chr1	179393184	179393685	RLTR10	+
chr1	134001034	134001533	RLTR10	-
chr1	48469280	48469777	RLTR10	+
chr1	144252421	144252918	RLTR10	+
chr1	51867396	51867890	RLTR10	-
chr1	125244239	125244733	RLTR10	+
chr1	125246801	125247295	RLTR10	+
chr1	158839044	158839538	RLTR10	+
chr1	158840520	158841014	RLTR10	+
chr1	189451791	189452283	RLTR10	-
chr1	189454418	189454910	RLTR10	-
chr1	84685554	84686043	RLTR10	+
chr1	84688035	84688524	RLTR10	+
chr1	104581162	104581651	RLTR10	-
chr1	104583699	104584188	RLTR10	-
chr1	32065946	32066434	RLTR10	+
chr1	32068701	32069189	RLTR10	+
chr1	190985105	190985592	RLTR10	-
chr1	138979269	138979755	RLTR10	+
chr1	112137264	112137747	RLTR10	+
chr1	114432677	114433157	RLTR10	-
chr1	177758109	177758588	RLTR10	+
chr1	177760545	177761024	RLTR10	+
chr1	92526588	92527066	RLTR10	+
chr1	92529099	92529577	RLTR10	+
chr1	19283230	19283704	RLTR10	+
chr1	19285843	19286317	RLTR10	+
chr1	104655367	104655841	RLTR10	-
chr1	144255223	144255697	RLTR10	+
chr1	166356708	166357181	RLTR10	+
chr1	166359089	166359562	RLTR10	+
chr1	190982751	190983221	RLTR10	-
chr1	112625256	112625725	RLTR10	+
chr1	12038493	12038961	RLTR10	-
chr1	12041069	12041537	RLTR10	-
chr1	34602700	34603167	RLTR10	-
chr1	68126492	68126959	RLTR10	+
chr1	111995554	111996021	RLTR10	-
chr1	138979987	138980454	RLTR10	+
chr1	171570211	171570677	RLTR10	+
chr1	93990101	93990563	RLTR10	-
chr1	22157393	22157853	RLTR10	-
chr1	149179700	149180160	RLTR10	-
chr1	22159806	22160264	RLTR10	-
chr1	149177207	149177663	RLTR10	-
chr1	83234997	83235452	RLTR10	-
chr1	106730710	106731165	RLTR10	+
chr1	117471550	117472005	RLTR10	-
chr1	117474087	117474542	RLTR10	-
chr1	40309286	40309740	RLTR10	+
chr1	74608440	74608894	RLTR10	+
chr1	40306875	40307327	RLTR10	+
chr1	6690633	6691084	RLTR10	+
chr1	6693341	6693792	RLTR10	+
chr1	106921642	106922092	RLTR10	-
chr1	106924049	106924499	RLTR10	-
chr1	127590764	127591212	RLTR10	+
chr1	127593447	127593895	RLTR10	+
chr1	140794759	140795206	RLTR10	-
chr1	140797551	140797998	RLTR10	-
chr1	83232491	83232937	RLTR10	-
chr1	51869771	51870216	RLTR10	-
chr1	68302552	68302997	RLTR10	+
chr1	126627419	126627864	RLTR10	-
chr1	126629879	126630324	RLTR10	-
chr1	65125175	65125617	RLTR10	-
chr1	104364360	104364802	RLTR10	+
chr1	177923517	177923959	RLTR10	-
chr1	48801563	48802003	RLTR10	+
chr1	35316314	35316752	RLTR10	+
chr1	35318712	35319150	RLTR10	+
chr1	65127622	65128060	RLTR10	-
chr1	125486821	125487259	RLTR10	+
chr1	177925923	177926361	RLTR10	-
chr1	29700461	29700898	RLTR10	+
chr1	65539528	65539965	RLTR10	+
chr1	65542211	65542648	RLTR10	+
chr1	108986523	108986958	RLTR10	-
chr1	108988903	108989338	RLTR10	-
chr1	16713674	16714108	RLTR10	-
chr1	123329742	123330172	RLTR10	+
chr1	30576672	30577101	RLTR10	+
chr1	117089033	117089462	RLTR10	+
chr1	117091477	117091906	RLTR10	+
chr1	114111820	114112248	RLTR10	-
chr1	114114257	114114685	RLTR10	-
chr1	192629522	192629950	RLTR10	+
chr1	171010787	171011214	RLTR10	-
chr1	132546545	132546970	RLTR10	+
chr1	99129210	99129634	RLTR10	+
chr1	99131802	99132226	RLTR10	+
chr1	192632466	192632890	RLTR10	+
chr1	56026472	56026895	RLTR10	+
chr1	94770518	94770941	RLTR10	+
chr1	48272544	48272966	RLTR10	+
chr1	70065364	70065785	RLTR10	+
chr1	125484366	125484787	RLTR10	+
chr1	18762971	18763390	RLTR10	+
chr1	64313637	64314056	RLTR10	-
chr1	141518217	141518634	RLTR10	-
chr1	48466476	48466890	RLTR10	+
chr1	112334933	112335347	RLTR10	+
chr1	35553805	35554212	RLTR10	-
chr1	74606056	74606463	RLTR10	+
chr1	106733179	106733585	RLTR10	+
chr1	171626797	171627203	RLTR10	+
chr1	124641721	124642126	RLTR10	+
chr1	124644366	124644771	RLTR10	+
chr1	64316037	64316441	RLTR10	-
chr1	147418442	147418846	RLTR10	-
chr1	29698021	29698424	RLTR10	+
chr1	32879053	32879456	RLTR10	+
chr1	147416110	147416512	RLTR10	-
chr1	34605326	34605727	RLTR10	-
chr1	120506437	120506838	RLTR10	+
chr1	109316802	109317202	RLTR10	+
chr1	171624410	171624810	RLTR10	+
chr1	117158156	117158554	RLTR10	-
chr1	181712959	181713350	RLTR10	-
chr1	143281600	143281988	RLTR10	+
chr1	194656511	194656899	RLTR10	-
chr1	18760625	18761012	RLTR10	+
chr1	65570807	65571194	RLTR10	+
chr1	104739501	104739888	RLTR10	+
chr1	95894467	95894853	RLTR10	+
chr1	194654207	194654593	RLTR10	-
chr1	104036622	104037007	RLTR10	+
chr1	111331678	111332062	RLTR10	+
chr1	114911167	114911551	RLTR10	-
chr1	140077962	140078346	RLTR10	-
chr1	188647212	188647596	RLTR10	+
chr1	9597940	9598323	RLTR10	-
chr1	15107134	15107517	RLTR10	+
chr1	96117755	96118137	RLTR10	+
chr1	95897563	95897938	RLTR10	+
chr1	185180401	185180773	RLTR10	+
chr1	83008454	83008825	RLTR10	+
chr1	104736722	104737093	RLTR10	+
chr1	142963578	142963949	RLTR10	+
chr1	96114963	96115333	RLTR10	+
chr1	67626536	67626905	RLTR10	+
chr1	79959997	79960366	RLTR10	-
chr1	139687270	139687639	RLTR10	-
chr1	144342074	144342443	RLTR10	+
chr1	156723000	156723369	RLTR10	-
chr1	176578757	176579126	RLTR10	-
chr1	176581139	176581508	RLTR10	-
chr1	181715226	181715595	RLTR10	-
chr1	183556757	183557126	RLTR10	+
chr1	117325952	117326312	RLTR10	+
chr1	188230816	188231175	RLTR10	+
chr1	103214702	103215056	RLTR10	-
chr1	104658278	104658632	RLTR10	-
chr1	45610604	45610956	RLTR10	+
chr1	60048746	60049098	RLTR10	-
chr1	67608840	67609192	RLTR10	+
chr1	95168882	95169234	RLTR10	+
chr1	96468296	96468648	RLTR10	+
chr1	101255055	101255407	RLTR10	-
chr1	102860822	102861174	RLTR10	+
chr1	112739689	112740041	RLTR10	-
chr1	181678366	181678718	RLTR10	+
chr1	184464381	184464733	RLTR10	-
chr1	191799194	191799546	RLTR10	-
chr1	30573866	30574217	RLTR10	+
chr1	134271115	134271466	RLTR10	+
chr1	73851950	73852298	RLTR10	+
chr1	148270722	148271069	RLTR10	-
chr1	8180679	8181023	RLTR10	-
chr1	103204768	103205109	RLTR10	-
chr1	108552076	108552414	RLTR10	-
chr1	32231176	32231512	RLTR10	-
chr1	17952850	17953159	RLTR10	+
chr1	32054590	32054895	RLTR10	-
chr1	71859937	71860222	RLTR10	+
chr1	115393651	115393928	RLTR10	+
chr1	115396146	115396423	RLTR10	+
chr1	140975390	140975656	RLTR10	-
chr1	188647637	188647895	RLTR10	-
chr1	104366271	104366439	RLTR10	-
chr1	17966554	17966654	RLTR10	+
chr1	65569455	65569530	RLTR10	-
chr1	111995009	111995075	RLTR10	+
chr1	4720558	4720965	RLTR10A	+
chr1	5497079	5497470	RLTR10A	-
chr1	7952274	7952658	RLTR10A	+
chr1	8007264	8007665	RLTR10A	+
chr1	8096161	8096596	RLTR10A	+
chr1	9252118	9252520	RLTR10A	+
chr1	9346985	9347402	RLTR10A	-
chr1	9384842	9385174	RLTR10A	+
chr1	11403867	11404277	RLTR10A	-
chr1	12298493	12298912	RLTR10A	-
chr1	15072606	15072977	RLTR10A	+
chr1	15074969	15075343	RLTR10A	+
chr1	17135261	17135649	RLTR10A	+
chr1	20552586	20552984	RLTR10A	+
chr1	28033665	28034040	RLTR10A	+
chr1	35096927	35097245	RLTR10A	-
chr1	35608466	35608717	RLTR10A	-
chr1	37976456	37976857	RLTR10A	-
chr1	41505088	41505374	RLTR10A	-
chr1	45689423	45689844	RLTR10A	-
chr1	51392131	51392199	RLTR10A	+
chr1	52628358	52628760	RLTR10A	+
chr1	53332895	53333125	RLTR10A	-
chr1	59392921	59393300	RLTR10A	-
chr1	67300252	67300643	RLTR10A	+
chr1	71668164	71668575	RLTR10A	-
chr1	81199840	81199871	RLTR10A	+
chr1	91867402	91867803	RLTR10A	+
chr1	96733390	96733767	RLTR10A	+
chr1	98233440	98233841	RLTR10A	-
chr1	100272483	100272874	RLTR10A	-
chr1	100647707	100648121	RLTR10A	+
chr1	105887906	105888300	RLTR10A	+
chr1	108332655	108333056	RLTR10A	-
chr1	114375556	114375968	RLTR10A	+
chr1	137479919	137480184	RLTR10A	-
chr1	137783714	137784030	RLTR10A	-
chr1	144590810	144590842	RLTR10A	-
chr1	152435366	152435766	RLTR10A	-
chr1	152437660	152438057	RLTR10A	-
chr1	153405013	153405392	RLTR10A	-
chr1	153407677	153408072	RLTR10A	-
chr1	179234677	179235018	RLTR10A	+
chr1	181485257	181485646	RLTR10A	+
chr1	183736595	183737008	RLTR10A	+
chr1	189016206	189016467	RLTR10A	-
chr1	189565650	189566032	RLTR10A	+
chr1	192163988	192164389	RLTR10A	-
chr1	194067533	194067912	RLTR10A	-
chr1	9430450	9430836	RLTR10D	+
chr1	13503814	13504199	RLTR10D	+
chr1	18092856	18093206	RLTR10D	-
chr1	18099794	18100144	RLTR10D	-
chr1	21973227	21973623	RLTR10D	+
chr1	24118809	24119196	RLTR10D	-
chr1	37038438	37038790	RLTR10D	-
chr1	39072493	39072904	RLTR10D	-
chr1	41085420	41085746	RLTR10D	+
chr1	45645418	45645772	RLTR10D	+
chr1	49210746	49211111	RLTR10D	-
chr1	49827114	49827503	RLTR10D	+
chr1	68521526	68521892	RLTR10D	+
chr1	71019428	71019805	RLTR10D	-
chr1	79303067	79303406	RLTR10D	+
chr1	92487225	92487580	RLTR10D	-
chr1	92489094	92489444	RLTR10D	-
chr1	92621573	92621912	RLTR10D	+
chr1	113834090	113834483	RLTR10D	-
chr1	139407005	139407297	RLTR10D	+
chr1	139407351	139407475	RLTR10D	+
chr1	148466571	148466954	RLTR10D	-
chr1	149074082	149074474	RLTR10D	+
chr1	176408934	176409275	RLTR10D	-
chr1	185478761	185479105	RLTR10D	+
chr1	194467516	194467848	RLTR10D	+
chr1	194474706	194475044	RLTR10D	+
chr1	4932506	4932692	IAP-d-int	+
chr1	8179540	8179963	IAP-d-int	-
chr1	10468073	10468354	IAP-d-int,IAP-d-int	+
chr1	11480689	11480816	IAP-d-int	-
chr1	11536160	11536622	IAP-d-int,IAP-d-int,IAP-d-int	-
chr1	18093207	18099786	IAP-d-int	-
chr1	25933978	25934273	IAP-d-int	+
chr1	25934369	25934650	IAP-d-int,IAP-d-int	+
chr1	49418432	49418713	IAP-d-int,IAP-d-int	-
chr1	65359763	65360047	IAP-d-int,IAP-d-int	-
chr1	92487580	92489089	IAP-d-int,IAP-d-int,IAP-d-int	-
chr1	101054847	101055148	IAP-d-int	-
chr1	107688621	107688789	IAP-d-int	+
chr1	111094760	111097659	IAP-d-int	-
chr1	117656436	117656665	IAP-d-int	-
chr1	119739806	119739966	IAP-d-int	+
chr1	120576869	120577149	IAP-d-int,IAP-d-int	+
chr1	121270693	121270974	IAP-d-int,IAP-d-int	-
chr1	152436462	152437660	IAP-d-int,IAP-d-int,IAP-d-int,IAP-d-int	-
chr1	161323418	161323718	IAP-d-int,IAP-d-int	-
chr1	168005094	168005688	IAP-d-int,IAP-d-int	+
chr1	194467850	194469828	IAP-d-int	+
chr1	194469900	194474706	IAP-d-int,IAP-d-int	+
chr1	4932254	4932507	RLTR10-int	+
chr1	4985533	4985806	RLTR10-int	+
chr1	6691086	6693339	RLTR10-int	+
chr1	8027498	8029566	RLTR10-int	-
chr1	8178680	8179458	RLTR10-int	-
chr1	8179988	8180679	RLTR10-int	-
chr1	10922920	10925097	RLTR10-int	-
chr1	12038963	12040988	RLTR10-int	-
chr1	15072979	15074969	RLTR10-int	+
chr1	15080770	15082692	RLTR10-int	+
chr1	16711494	16713667	RLTR10-int	-
chr1	18761024	18762969	RLTR10-int	+
chr1	19283704	19285841	RLTR10-int	+
chr1	21363695	21363979	RLTR10-int	-
chr1	22157855	22159796	RLTR10-int	-
chr1	25932964	25933210	RLTR10-int	+
chr1	25933585	25933924	RLTR10-int	+
chr1	28249108	28251149	RLTR10-int	-
chr1	28909931	28910212	RLTR10-int	-
chr1	29698436	29700459	RLTR10-int	+
chr1	30574234	30576668	RLTR10-int	+
chr1	32066441	32068699	RLTR10-int	+
chr1	34603169	34605316	RLTR10-int	-
chr1	35316752	35318710	RLTR10-int	+
chr1	35896683	35898886	RLTR10-int	+
chr1	40307331	40309284	RLTR10-int	+
chr1	45610956	45611638	RLTR10-int	+
chr1	45611920	45612126	RLTR10-int	+
chr1	48466902	48469280	RLTR10-int	+
chr1	49303172	49305196	RLTR10-int	-
chr1	49418730	49420099	RLTR10-int	-
chr1	51867892	51869771	RLTR10-int	-
chr1	58704388	58705897	RLTR10-int	+
chr1	64314058	64316037	RLTR10-int	-
chr1	65125619	65127610	RLTR10-int	-
chr1	65539989	65542209	RLTR10-int	+
chr1	65569804	65570807	RLTR10-int	+
chr1	71870143	71870199	RLTR10-int	-
chr1	74606463	74608438	RLTR10-int	+
chr1	76590830	76592152	RLTR10-int	-
chr1	78828416	78830453	RLTR10-int	-
chr1	83230317	83230843	RLTR10-int	+
chr1	83232939	83234987	RLTR10-int	-
chr1	84686044	84688033	RLTR10-int	+
chr1	90684629	90684811	RLTR10-int	+
chr1	90684983	90685857	RLTR10-int	+
chr1	92527078	92529097	RLTR10-int	+
chr1	94770941	94772992	RLTR10-int	+
chr1	95894857	95895735	RLTR10-int	+
chr1	95896226	95896430	RLTR10-int	+
chr1	95896583	95897563	RLTR10-int	+
chr1	96115335	96117755	RLTR10-int	+
chr1	97779126	97781182	RLTR10-int	+
chr1	99129636	99131800	RLTR10-int	+
chr1	100271658	100271770	RLTR10-int	-
chr1	100272233	100272445	RLTR10-int	-
chr1	102361699	102361980	RLTR10-int	+
chr1	103178574	103180602	RLTR10-int	+
chr1	103205109	103205165	RLTR10-int	-
chr1	103212290	103214690	RLTR10-int	-
chr1	104581653	104583689	RLTR10-int	-
chr1	104655841	104656836	RLTR10-int	-
chr1	104657365	104658267	RLTR10-int	-
chr1	104737105	104739501	RLTR10-int	+
chr1	106731176	106733177	RLTR10-int	+
chr1	106922094	106924047	RLTR10-int	-
chr1	107687147	107687325	RLTR10-int	+
chr1	107687800	107688601	RLTR10-int	+
chr1	108986960	108988884	RLTR10-int	-
chr1	111299936	111300223	RLTR10-int	+
chr1	111301458	111301570	RLTR10-int	+
chr1	111995075	111995546	RLTR10-int	-
chr1	112625735	112625995	RLTR10-int	+
chr1	114112250	114114248	RLTR10-int	-
chr1	115393939	115396146	RLTR10-int	+
chr1	117089469	117091444	RLTR10-int	+
chr1	117472007	117474087	RLTR10-int	-
chr1	117657097	117657503	RLTR10-int	-
chr1	117844239	117844343	RLTR10-int	-
chr1	117844495	117844539	RLTR10-int	-
chr1	118042024	118042129	RLTR10-int	-
chr1	118042280	118042322	RLTR10-int	-
chr1	120576043	120576852	RLTR10-int	+
chr1	121270999	121271823	RLTR10-int	-
chr1	124642142	124644364	RLTR10-int	+
chr1	125244734	125246799	RLTR10-int	+
chr1	125484815	125486819	RLTR10-int	+
chr1	126627866	126629867	RLTR10-int	-
chr1	127591222	127593445	RLTR10-int	+
chr1	132546972	132547245	RLTR10-int	+
chr1	134000714	134001033	RLTR10-int	-
chr1	138804970	138805527	RLTR10-int	-
chr1	138807724	138808281	RLTR10-int	-
chr1	140794425	140794712	RLTR10-int	-
chr1	140795208	140797504	RLTR10-int	-
chr1	144252963	144255223	RLTR10-int	+
chr1	144590314	144590375	RLTR10-int	-
chr1	144590504	144590786	RLTR10-int	-
chr1	144839687	144839965	RLTR10-int	-
chr1	145527841	145530010	RLTR10-int	+
chr1	145530514	145532683	RLTR10-int	+
chr1	145533187	145535356	RLTR10-int	+
chr1	147416514	147418441	RLTR10-int	-
chr1	149177665	149179698	RLTR10-int	-
chr1	152435766	152436461	RLTR10-int	-
chr1	153405392	153406662	RLTR10-int	-
chr1	153407054	153407425	RLTR10-int	-
chr1	158839549	158840518	RLTR10-int	+
chr1	161323743	161324324	RLTR10-int	-
chr1	161469606	161469913	RLTR10-int	+
chr1	163675965	163677997	RLTR10-int	-
chr1	164657428	164659382	RLTR10-int	-
chr1	166357182	166359087	RLTR10-int	+
chr1	166359563	166359832	RLTR10-int	+
chr1	168004657	168005049	RLTR10-int	+
chr1	170599193	170599477	RLTR10-int	-
chr1	171010517	171010777	RLTR10-int	-
chr1	171624817	171626795	RLTR10-int	+
chr1	176579128	176581129	RLTR10-int	-
chr1	177758597	177760543	RLTR10-int	+
chr1	177923961	177925916	RLTR10-int	-
chr1	179391259	179393184	RLTR10-int	+
chr1	181713350	181715224	RLTR10-int	-
chr1	189267412	189267707	RLTR10-int	+
chr1	189452285	189454406	RLTR10-int	-
chr1	190983223	190985095	RLTR10-int	-
chr1	191385913	191387869	RLTR10-int	+
chr1	192630202	192632464	RLTR10-int	+
chr1	194654595	194656511	RLTR10-int	-
chr1	7889692	7889834	RLTR10B	+
chr1	8389628	8389888	RLTR10B	-
chr1	11822615	11823070	RLTR10B,RLTR10B,RLTR10B	+
chr1	21904522	21904791	RLTR10B	+
chr1	25916172	25916214	RLTR10B	-
chr1	25919054	25919096	RLTR10B	-
chr1	38951693	38952028	RLTR10B	-
chr1	43267211	43267473	RLTR10B	+
chr1	46522040	46522347	RLTR10B	+
chr1	50107261	50107523	RLTR10B	-
chr1	60848682	60849030	RLTR10B,RLTR10B	-
chr1	78785169	78785493	RLTR10B	+
chr1	78786013	78786275	RLTR10B	+
chr1	81691691	81691939	RLTR10B	-
chr1	81693182	81693444	RLTR10B	-
chr1	83093312	83093581	RLTR10B	-
chr1	85821413	85821675	RLTR10B	+
chr1	88551216	88551560	RLTR10B	-
chr1	99562363	99562625	RLTR10B	-
chr1	102779932	102780215	RLTR10B	+
chr1	130981716	130981964	RLTR10B	-
chr1	130982565	130982827	RLTR10B	-
chr1	137304020	137304289	RLTR10B	+
chr1	138803190	138803577	RLTR10B,RLTR10B	-
chr1	138805944	138806331	RLTR10B,RLTR10B	-
chr1	138808697	138809070	RLTR10B,RLTR10B	-
chr1	138950420	138950613	RLTR10B,RLTR10B	-
chr1	148893374	148893643	RLTR10B	+
chr1	156500183	156500431	RLTR10B	-
chr1	169770552	169770911	RLTR10B,RLTR10B	-
chr1	171893580	171893916	RLTR10B,RLTR10B	-
chr1	192152034	192152378	RLTR10B	+
chr1	193791416	193791671	RLTR10B	+
chr1	4931856	4932244	RLTR10B2	+
chr1	4933370	4933596	RLTR10B2,RLTR10B2	+
chr1	6471125	6471501	RLTR10B2	-
chr1	6959750	6960140	RLTR10B2	+
chr1	7881158	7881368	RLTR10B2,RLTR10B2	+
chr1	24784890	24785377	RLTR10B2	+
chr1	25915713	25916061	RLTR10B2	-
chr1	25918583	25918931	RLTR10B2	-
chr1	25932919	25932963	RLTR10B2	+
chr1	25935332	25935731	RLTR10B2	+
chr1	25970381	25970452	RLTR10B2	+
chr1	25970640	25971051	RLTR10B2	+
chr1	27797092	27797503	RLTR10B2	-
chr1	30118923	30119360	RLTR10B2	+
chr1	33324920	33325291	RLTR10B2	+
chr1	37519500	37519854	RLTR10B2	+
chr1	39597030	39597406	RLTR10B2	-
chr1	43702753	43703193	RLTR10B2	-
chr1	49185835	49186174	RLTR10B2	-
chr1	49293904	49294254	RLTR10B2	-
chr1	50371239	50371589	RLTR10B2	-
chr1	51208266	51208705	RLTR10B2	-
chr1	53228821	53229173	RLTR10B2	-
chr1	57372300	57372700	RLTR10B2	+
chr1	58704010	58704378	RLTR10B2	+
chr1	58706574	58706942	RLTR10B2	+
chr1	63185400	63185839	RLTR10B2	+
chr1	67246644	67247101	RLTR10B2	-
chr1	69524912	69525283	RLTR10B2	+
chr1	79407755	79408122	RLTR10B2	+
chr1	79911469	79911834	RLTR10B2	-
chr1	83446643	83447000	RLTR10B2	+
chr1	88967396	88967811	RLTR10B2	+
chr1	90684304	90684626	RLTR10B2	+
chr1	90686536	90686916	RLTR10B2	+
chr1	91139516	91139640	RLTR10B2	+
chr1	94271034	94271423	RLTR10B2	+
chr1	100847981	100848395	RLTR10B2	-
chr1	107686731	107687147	RLTR10B2	+
chr1	114306254	114306587	RLTR10B2	-
chr1	114306645	114306685	RLTR10B2	-
chr1	117655389	117655754	RLTR10B2	-
chr1	117657909	117658277	RLTR10B2	-
chr1	124953032	124953422	RLTR10B2	+
chr1	144925049	144925476	RLTR10B2	-
chr1	149544666	149545029	RLTR10B2	-
chr1	163599210	163599561	RLTR10B2	+
chr1	164777782	164778135	RLTR10B2	-
chr1	167397949	167398282	RLTR10B2	-
chr1	167398392	167398434	RLTR10B2	-
chr1	167400822	167401155	RLTR10B2	-
chr1	167401267	167401309	RLTR10B2	-
chr1	183641689	183642079	RLTR10B2	-
chr1	189205751	189206137	RLTR10B2	+
chr1	194347005	194347356	RLTR10B2	+
chr1	3471953	3472449	RLTR10C	+
chr1	4235500	4235921	RLTR10C	+
chr1	5299039	5299460	RLTR10C	+
chr1	7785525	7785945	RLTR10C	-
chr1	8040638	8041064	RLTR10C	-
chr1	8047178	8047602	RLTR10C	-
chr1	8190017	8190448	RLTR10C	+
chr1	8196696	8197127	RLTR10C	+
chr1	10049342	10049777	RLTR10C,RLTR10C	+
chr1	10936558	10936975	RLTR10C	+
chr1	20041962	20042465	RLTR10C	-
chr1	21114862	21115294	RLTR10C	-
chr1	21121537	21121969	RLTR10C	-
chr1	28907313	28907744	RLTR10C	-
chr1	28910656	28911018	RLTR10C	-
chr1	29604541	29604970	RLTR10C	+
chr1	29613169	29613599	RLTR10C	+
chr1	31110181	31110608	RLTR10C	+
chr1	31345823	31346323	RLTR10C	+
chr1	31748889	31749310	RLTR10C	+
chr1	33600968	33601400	RLTR10C	+
chr1	33616893	33617281	RLTR10C	-
chr1	34334686	34335199	RLTR10C	-
chr1	34411257	34411678	RLTR10C	-
chr1	35270970	35271401	RLTR10C	+
chr1	35274177	35274658	RLTR10C	+
chr1	35508953	35509450	RLTR10C	+
chr1	36047604	36048035	RLTR10C	-
chr1	39081185	39081616	RLTR10C	+
chr1	39083576	39083809	RLTR10C	+
chr1	39189298	39189508	RLTR10C	+
chr1	39189564	39189766	RLTR10C	+
chr1	39796116	39796538	RLTR10C	-
chr1	39810437	39811001	RLTR10C	+
chr1	40599913	40600279	RLTR10C	+
chr1	42200568	42200992	RLTR10C	+
chr1	43118927	43119358	RLTR10C	-
chr1	44367118	44367545	RLTR10C	-
chr1	44381209	44381639	RLTR10C	-
chr1	44424500	44424998	RLTR10C	+
chr1	48973311	48973723	RLTR10C	+
chr1	48980022	48980443	RLTR10C	+
chr1	51370288	51370720	RLTR10C	-
chr1	59242709	59243135	RLTR10C	-
chr1	59948021	59948520	RLTR10C	-
chr1	60063728	60064152	RLTR10C	+
chr1	64451382	64451804	RLTR10C	-
chr1	65619188	65619609	RLTR10C	-
chr1	65625826	65626247	RLTR10C	-
chr1	65829006	65829422	RLTR10C	-
chr1	66257620	66258058	RLTR10C,RLTR10C	-
chr1	67287849	67288326	RLTR10C	+
chr1	67496881	67497302	RLTR10C	-
chr1	67566886	67567307	RLTR10C	-
chr1	67691998	67692419	RLTR10C	+
chr1	67906572	67906925	RLTR10C	+
chr1	68349744	68350107	RLTR10C	+
chr1	73007545	73007976	RLTR10C	-
chr1	74340812	74341250	RLTR10C	+
chr1	77861603	77862103	RLTR10C	+
chr1	85760532	85760950	RLTR10C	+
chr1	85892686	85893114	RLTR10C	+
chr1	87772610	87773107	RLTR10C	-
chr1	88270793	88271290	RLTR10C	+
chr1	88631767	88632180	RLTR10C	+
chr1	90988732	90989163	RLTR10C	-
chr1	90995411	90995842	RLTR10C	-
chr1	91682875	91683372	RLTR10C	+
chr1	93674265	93674687	RLTR10C	-
chr1	99249415	99249912	RLTR10C	+
chr1	100235587	100236062	RLTR10C	+
chr1	100784520	100784952	RLTR10C	-
chr1	102360832	102361256	RLTR10C	+
chr1	102365232	102365656	RLTR10C	+
chr1	103146996	103147420	RLTR10C	+
chr1	112830566	112830997	RLTR10C	+
chr1	113620767	113621196	RLTR10C	+
chr1	113628835	113629267	RLTR10C	+
chr1	113858012	113858443	RLTR10C	+
chr1	116661198	116661610	RLTR10C	-
chr1	116667912	116668336	RLTR10C	-
chr1	117014449	117014874	RLTR10C	+
chr1	122050042	122050472	RLTR10C	+
chr1	127053709	127054130	RLTR10C	-
chr1	133305840	133306337	RLTR10C	-
chr1	133342664	133342775	RLTR10C	+
chr1	133342927	133343322	RLTR10C	-
chr1	133577749	133578245	RLTR10C	+
chr1	134441981	134442478	RLTR10C	-
chr1	138947016	138947517	RLTR10C	-
chr1	142218055	142218486	RLTR10C	-
chr1	142310297	142310718	RLTR10C	+
chr1	142317060	142317481	RLTR10C	+
chr1	144783472	144783966	RLTR10C	+
chr1	144786823	144787320	RLTR10C	+
chr1	150168174	150168600	RLTR10C	+
chr1	151735404	151735824	RLTR10C	-
chr1	153915133	153915589	RLTR10C,RLTR10C	-
chr1	154186990	154187411	RLTR10C	-
chr1	154936017	154936448	RLTR10C	-
chr1	156934761	156935188	RLTR10C	+
chr1	157707605	157708036	RLTR10C	+
chr1	159402701	159403198	RLTR10C	-
chr1	164266377	164266807	RLTR10C	+
chr1	164666222	164666719	RLTR10C	+
chr1	166079546	166079978	RLTR10C	+
chr1	166086265	166086697	RLTR10C	+
chr1	166174850	166175281	RLTR10C	+
chr1	166180077	166180508	RLTR10C	+
chr1	166374089	166374590	RLTR10C	+
chr1	168003836	168004214	RLTR10C	+
chr1	168006371	168006814	RLTR10C	+
chr1	170919818	170920372	RLTR10C	+
chr1	171723006	171723414	RLTR10C	+
chr1	171728678	171729091	RLTR10C	+
chr1	174376488	174376986	RLTR10C	-
chr1	174383226	174383724	RLTR10C	-
chr1	174456590	174457022	RLTR10C	+
chr1	174463264	174463696	RLTR10C	+
chr1	175652484	175652907	RLTR10C	-
chr1	176279980	176280408	RLTR10C	+
chr1	177653244	177653676	RLTR10C	-
chr1	177659916	177660348	RLTR10C	-
chr1	178162491	178162920	RLTR10C	-
chr1	178169357	178169767	RLTR10C	-
chr1	178344376	178344789	RLTR10C	+
chr1	178538870	178539306	RLTR10C	-
chr1	179654038	179654470	RLTR10C	+
chr1	179660663	179661095	RLTR10C	+
chr1	181868172	181868603	RLTR10C	-
chr1	181871567	181872063	RLTR10C	-
chr1	182154241	182154664	RLTR10C	-
chr1	182231908	182232331	RLTR10C	-
chr1	182559812	182560244	RLTR10C	-
chr1	182637804	182638168	RLTR10C	+
chr1	186877033	186877458	RLTR10C	-
chr1	189159445	189159871	RLTR10C	+
chr1	192154360	192154789	RLTR10C	+
chr1	194427247	194427669	RLTR10C	+
chr1	6309545	6309903	RLTR10D2	-
chr1	45632172	45632529	RLTR10D2	-
chr1	45637396	45637757	RLTR10D2	-
chr1	50900388	50900734	RLTR10D2	+
chr1	67265936	67266244	RLTR10D2	+
chr1	80967633	80967947	RLTR10D2	+
chr1	86762111	86762426	RLTR10D2	-
chr1	94265213	94265322	RLTR10D2	+
chr1	104404195	104404589	RLTR10D2	+
chr1	104408039	104408390	RLTR10D2	+
chr1	110336408	110336774	RLTR10D2	+
chr1	111094061	111094408	RLTR10D2	-
chr1	111097839	111098194	RLTR10D2	-
chr1	115044724	115045084	RLTR10D2	-
chr1	148227506	148227855	RLTR10D2	+
chr1	161672217	161672589	RLTR10D2	+
chr1	23344630	23344943	RLTR10E	+
chr1	34620077	34620431	RLTR10E	-
chr1	52758941	52759239	RLTR10E	+
chr1	64494547	64494903	RLTR10E	-
chr1	101689680	101689991	RLTR10E	-
chr1	133523410	133523711	RLTR10E	-
chr1	143232783	143233096	RLTR10E	-
chr1	173785728	173786059	RLTR10E	-
chr1	173794157	173794469	RLTR10E	-
chr1	173931814	173932145	RLTR10E	-
chr1	173933878	173934189	RLTR10E	-
chr1	179528526	179528847	RLTR10E	+
chr1	5324152	5324465	RLTR10F	-
chr1	8088381	8088694	RLTR10F	-
chr1	10466008	10466320	RLTR10F	+
chr1	10469036	10469348	RLTR10F	+
chr1	12595362	12595676	RLTR10F	-
chr1	12602117	12602431	RLTR10F	-
chr1	14398162	14398474	RLTR10F	+
chr1	14446289	14446601	RLTR10F	+
chr1	16049488	16049799	RLTR10F	+
chr1	25760525	25760837	RLTR10F	+
chr1	41731093	41731407	RLTR10F	-
chr1	42394396	42394707	RLTR10F	-
chr1	47064525	47064835	RLTR10F	-
chr1	47070913	47071223	RLTR10F	-
chr1	49417439	49417746	RLTR10F	-
chr1	49420102	49420415	RLTR10F	-
chr1	50776721	50777032	RLTR10F	+
chr1	61810765	61811092	RLTR10F	-
chr1	78772935	78773246	RLTR10F	-
chr1	91328689	91328746	RLTR10F	+
chr1	96156476	96156787	RLTR10F	+
chr1	97110832	97111143	RLTR10F	+
chr1	98754052	98754370	RLTR10F,RLTR10F	-
chr1	100925806	100926117	RLTR10F	-
chr1	102848158	102848431	RLTR10F	-
chr1	102879130	102879435	RLTR10F	-
chr1	104280137	104280308	RLTR10F	-
chr1	105896793	105897105	RLTR10F	-
chr1	106920403	106920717	RLTR10F	+
chr1	111724888	111725232	RLTR10F,RLTR10F	-
chr1	117269143	117269433	RLTR10F	-
chr1	120570089	120570402	RLTR10F	+
chr1	120577831	120578143	RLTR10F	+
chr1	121269707	121270019	RLTR10F	-
chr1	123545226	123545533	RLTR10F	+
chr1	130379912	130380217	RLTR10F	-
chr1	130386328	130386638	RLTR10F	-
chr1	139238325	139238643	RLTR10F	-
chr1	150086794	150087084	RLTR10F	-
chr1	158224181	158224493	RLTR10F	+
chr1	161322425	161322734	RLTR10F	-
chr1	161324849	161325160	RLTR10F	-
chr1	164790182	164790477	RLTR10F	+
chr1	164790486	164790688	RLTR10F	-
chr1	180206249	180206563	RLTR10F	+
chr1	183564169	183564463	RLTR10F	+
chr1	183564872	183564907	RLTR10F	+
chr10	89989183	89989801	RLTR10	-
chr10	89991678	89992296	RLTR10	-
chr10	44228869	44229461	RLTR10	-
chr10	47326140	47326685	RLTR10	-
chr10	47328929	47329474	RLTR10	-
chr10	60036369	60036911	RLTR10	+
chr10	26167936	26168461	RLTR10	+
chr10	26170437	26170962	RLTR10	+
chr10	43833632	43834155	RLTR10	-
chr10	43836382	43836886	RLTR10	-
chr10	36511684	36512182	RLTR10	-
chr10	130487869	130488355	RLTR10	+
chr10	130485380	130485861	RLTR10	+
chr10	36777320	36777797	RLTR10	-
chr10	36779805	36780282	RLTR10	-
chr10	108094281	108094758	RLTR10	+
chr10	112685049	112685526	RLTR10	-
chr10	108097029	108097504	RLTR10	+
chr10	71573909	71574382	RLTR10	-
chr10	10591924	10592396	RLTR10	-
chr10	10594432	10594904	RLTR10	-
chr10	14559243	14559715	RLTR10	+
chr10	14561720	14562192	RLTR10	+
chr10	124309758	124310230	RLTR10	+
chr10	23661346	23661817	RLTR10	-
chr10	26640950	26641420	RLTR10	+
chr10	26643704	26644174	RLTR10	+
chr10	88618300	88618768	RLTR10	-
chr10	71571165	71571631	RLTR10	-
chr10	29723760	29724225	RLTR10	-
chr10	34772992	34773452	RLTR10	-
chr10	112682349	112682809	RLTR10	-
chr10	37725242	37725699	RLTR10	-
chr10	120887626	120888083	RLTR10	+
chr10	55082332	55082788	RLTR10	+
chr10	124312295	124312750	RLTR10	+
chr10	55079854	55080308	RLTR10	+
chr10	100228896	100229350	RLTR10	-
chr10	100231606	100232060	RLTR10	-
chr10	54398526	54398979	RLTR10	-
chr10	71396831	71397283	RLTR10	+
chr10	74072935	74073386	RLTR10	+
chr10	107100418	107100867	RLTR10	+
chr10	107103116	107103565	RLTR10	+
chr10	72467059	72467507	RLTR10	-
chr10	104520144	104520592	RLTR10	-
chr10	34289057	34289503	RLTR10	-
chr10	87405269	87405712	RLTR10	+
chr10	87407730	87408173	RLTR10	+
chr10	4937599	4938041	RLTR10	+
chr10	70657411	70657853	RLTR10	+
chr10	70659813	70660255	RLTR10	+
chr10	35490539	35490974	RLTR10	+
chr10	93377308	93377743	RLTR10	-
chr10	93379639	93380074	RLTR10	-
chr10	29890643	29891076	RLTR10	-
chr10	66307262	66307695	RLTR10	+
chr10	66309626	66310059	RLTR10	+
chr10	113573792	113574223	RLTR10	+
chr10	113576254	113576685	RLTR10	+
chr10	119698841	119699271	RLTR10	-
chr10	68243357	68243785	RLTR10	+
chr10	25340122	25340548	RLTR10	+
chr10	120885325	120885750	RLTR10	+
chr10	4935213	4935637	RLTR10	+
chr10	71706054	71706477	RLTR10	+
chr10	79355056	79355479	RLTR10	-
chr10	68246023	68246445	RLTR10	+
chr10	69086875	69087296	RLTR10	+
chr10	15009803	15010222	RLTR10	+
chr10	118030390	118030808	RLTR10	+
chr10	118032816	118033234	RLTR10	+
chr10	64624045	64624460	RLTR10	+
chr10	86478972	86479386	RLTR10	+
chr10	64621688	64622099	RLTR10	+
chr10	130411015	130411423	RLTR10	+
chr10	3434259	3434664	RLTR10	-
chr10	103796982	103797387	RLTR10	-
chr10	48533713	48534115	RLTR10	-
chr10	119701227	119701629	RLTR10	-
chr10	124794838	124795240	RLTR10	-
chr10	30488882	30489283	RLTR10	-
chr10	23658528	23658927	RLTR10	-
chr10	71111182	71111580	RLTR10	+
chr10	11801117	11801509	RLTR10	+
chr10	90473804	90474195	RLTR10	+
chr10	90471170	90471559	RLTR10	+
chr10	129353997	129354386	RLTR10	-
chr10	103799525	103799913	RLTR10	-
chr10	47535994	47536379	RLTR10	-
chr10	11692360	11692744	RLTR10	-
chr10	11702277	11702661	RLTR10	-
chr10	48536515	48536898	RLTR10	-
chr10	71113823	71114206	RLTR10	+
chr10	97772374	97772754	RLTR10	+
chr10	122965409	122965783	RLTR10	-
chr10	3235873	3236245	RLTR10	+
chr10	11354365	11354736	RLTR10	-
chr10	19293998	19294367	RLTR10	+
chr10	97118186	97118555	RLTR10	-
chr10	18040415	18040782	RLTR10	-
chr10	39041796	39042153	RLTR10	-
chr10	129971154	129971509	RLTR10	-
chr10	129980029	129980384	RLTR10	-
chr10	55626886	55627239	RLTR10	+
chr10	11532665	11533017	RLTR10	+
chr10	14645519	14645871	RLTR10	+
chr10	36148103	36148455	RLTR10	-
chr10	50447076	50447428	RLTR10	-
chr10	81798621	81798973	RLTR10	-
chr10	81802112	81802464	RLTR10	-
chr10	81961473	81961825	RLTR10	-
chr10	85088157	85088509	RLTR10	+
chr10	91585195	91585547	RLTR10	+
chr10	97202565	97202917	RLTR10	+
chr10	107657583	107657935	RLTR10	+
chr10	114920934	114921286	RLTR10	+
chr10	129210890	129211242	RLTR10	+
chr10	129968485	129968837	RLTR10	-
chr10	129970581	129970933	RLTR10	-
chr10	129977360	129977712	RLTR10	-
chr10	129979456	129979808	RLTR10	-
chr10	107446751	107447102	RLTR10	+
chr10	113827746	113828097	RLTR10	-
chr10	15908744	15909094	RLTR10	+
chr10	83407643	83407993	RLTR10	-
chr10	4320103	4320451	RLTR10	-
chr10	14647824	14648172	RLTR10	+
chr10	27603950	27604298	RLTR10	-
chr10	46776858	46777206	RLTR10	-
chr10	81957967	81958315	RLTR10	-
chr10	83437659	83438007	RLTR10	-
chr10	98141384	98141732	RLTR10	+
chr10	124841562	124841910	RLTR10	-
chr10	129212894	129213239	RLTR10	+
chr10	97316484	97316822	RLTR10	-
chr10	66324383	66324642	RLTR10	-
chr10	7354420	7354502	RLTR10	+
chr10	91587502	91587584	RLTR10	+
chr10	3214664	3215063	RLTR10A	+
chr10	3226724	3227122	RLTR10A	-
chr10	4526487	4526885	RLTR10A	-
chr10	6270782	6271038	RLTR10A	+
chr10	7353835	7354238	RLTR10A	-
chr10	7356417	7356824	RLTR10A	-
chr10	11681814	11682206	RLTR10A	-
chr10	11688955	11689346	RLTR10A	-
chr10	13692259	13692660	RLTR10A	-
chr10	14361607	14362003	RLTR10A	-
chr10	18128322	18128715	RLTR10A	-
chr10	25027258	25027668	RLTR10A	+
chr10	26743711	26744090	RLTR10A	-
chr10	26747331	26747592	RLTR10A	-
chr10	35907652	35907987	RLTR10A	-
chr10	38614521	38614885	RLTR10A	+
chr10	49852660	49853023	RLTR10A	+
chr10	53196261	53196662	RLTR10A	+
chr10	54347538	54347923	RLTR10A	+
chr10	56756269	56756666	RLTR10A	+
chr10	66162028	66162425	RLTR10A	+
chr10	72548097	72548489	RLTR10A	+
chr10	73709475	73709850	RLTR10A	-
chr10	74926929	74927330	RLTR10A	-
chr10	83435426	83435837	RLTR10A,RLTR10A	-
chr10	83440774	83441098	RLTR10A	-
chr10	83454617	83454852	RLTR10A	-
chr10	83458169	83458379	RLTR10A	-
chr10	91201501	91201553	RLTR10A	+
chr10	103799062	103799177	RLTR10A	-
chr10	109099290	109099683	RLTR10A	+
chr10	113414543	113414860	RLTR10A	+
chr10	114387780	114388197	RLTR10A	+
chr10	123434248	123434630	RLTR10A	-
chr10	129362538	129362927	RLTR10A	-
chr10	129374151	129374540	RLTR10A	-
chr10	10226410	10226777	RLTR10D	-
chr10	10517353	10517699	RLTR10D	+
chr10	10524468	10524808	RLTR10D	+
chr10	19506980	19507360	RLTR10D	+
chr10	20872574	20872678	RLTR10D	-
chr10	20873382	20873736	RLTR10D	-
chr10	35243321	35243660	RLTR10D	+
chr10	36125540	36125874	RLTR10D	+
chr10	38081600	38081976	RLTR10D	+
chr10	40210075	40210416	RLTR10D	-
chr10	47492210	47492551	RLTR10D	-
chr10	54285021	54285384	RLTR10D	+
chr10	64297533	64297888	RLTR10D	-
chr10	72974686	72975075	RLTR10D	-
chr10	83428725	83429066	RLTR10D	-
chr10	103507122	103507463	RLTR10D	+
chr10	106758211	106758595	RLTR10D	-
chr10	114126853	114127240	RLTR10D	+
chr10	119413167	119413488	RLTR10D	-
chr10	7354238	7354418	IAP-d-int	-
chr10	7354612	7355375	IAP-d-int,IAP-d-int,IAP-d-int	-
chr10	10517703	10524468	IAP-d-int,IAP-d-int	+
chr10	16503654	16503936	IAP-d-int,IAP-d-int	+
chr10	24993435	24993892	IAP-d-int,IAP-d-int,IAP-d-int	-
chr10	38059752	38062695	IAP-d-int	+
chr10	42285369	42285954	IAP-d-int,IAP-d-int	+
chr10	47492551	47492644	IAP-d-int	-
chr10	47611548	47612146	IAP-d-int,IAP-d-int	+
chr10	65261750	65262032	IAP-d-int,IAP-d-int	-
chr10	72973335	72974686	IAP-d-int,IAP-d-int,IAP-d-int	-
chr10	113499432	113500000	IAP-d-int	-
chr10	122281418	122281648	IAP-d-int	+
chr10	129507584	129507816	IAP-d-int	+
chr10	4935652	4937599	RLTR10-int	+
chr10	7354502	7354611	RLTR10-int	-
chr10	7355388	7356415	RLTR10-int	-
chr10	10592398	10594432	RLTR10-int	-
chr10	11692744	11693752	RLTR10-int	-
chr10	11701443	11702275	RLTR10-int	-
chr10	14559725	14561718	RLTR10-int	+
chr10	14645871	14646683	RLTR10-int	+
chr10	14646836	14647821	RLTR10-int	+
chr10	15082762	15083043	RLTR10-int	-
chr10	18314055	18314334	RLTR10-int	-
chr10	23657751	23658528	RLTR10-int	+
chr10	23658938	23661334	RLTR10-int	-
chr10	26168515	26170424	RLTR10-int	+
chr10	26641420	26643702	RLTR10-int	+
chr10	26644211	26644497	RLTR10-int	+
chr10	26744092	26744672	RLTR10-int	-
chr10	26745648	26746541	RLTR10-int	-
chr10	29288364	29288743	RLTR10-int	-
chr10	29289082	29289361	RLTR10-int	-
chr10	34773454	34775748	RLTR10-int	-
chr10	36777797	36779803	RLTR10-int	-
chr10	43834157	43836378	RLTR10-int	-
chr10	47325865	47326127	RLTR10-int	-
chr10	47326687	47328916	RLTR10-int	-
chr10	47610681	47610859	RLTR10-int	+
chr10	47611081	47611496	RLTR10-int	+
chr10	48534115	48536513	RLTR10-int	-
chr10	55080312	55082330	RLTR10-int	+
chr10	57388735	57389255	RLTR10-int	+
chr10	64622111	64624043	RLTR10-int	+
chr10	66307707	66309624	RLTR10-int	+
chr10	66310071	66310332	RLTR10-int	+
chr10	68243795	68246021	RLTR10-int	+
chr10	68411455	68413509	RLTR10-int	+
chr10	70657863	70659811	RLTR10-int	+
chr10	70660265	70660525	RLTR10-int	+
chr10	71111583	71113821	RLTR10-int	+
chr10	71571633	71573908	RLTR10-int	-
chr10	75865478	75865762	RLTR10-int	-
chr10	79352776	79354061	RLTR10-int	-
chr10	79354179	79355046	RLTR10-int	-
chr10	81798973	81802112	RLTR10-int	-
chr10	81958315	81961473	RLTR10-int	-
chr10	83434081	83434571	RLTR10-int	-
chr10	83435865	83436551	RLTR10-int	-
chr10	83436680	83437155	RLTR10-int	-
chr10	83439972	83440152	RLTR10-int	-
chr10	83440315	83440772	RLTR10-int	-
chr10	83458107	83458169	RLTR10-int	-
chr10	87405713	87407728	RLTR10-int	+
chr10	89989801	89991668	RLTR10-int	-
chr10	90471570	90473802	RLTR10-int	+
chr10	91585547	91587500	RLTR10-int	+
chr10	93377745	93379623	RLTR10-int	-
chr10	100229352	100231590	RLTR10-int	-
chr10	103797389	103799062	RLTR10-int	-
chr10	107100884	107103116	RLTR10-int	+
chr10	108094767	108095756	RLTR10-int	+
chr10	108096032	108097027	RLTR10-int	+
chr10	112682811	112685039	RLTR10-int	-
chr10	113574226	113576252	RLTR10-int	+
chr10	118030808	118032814	RLTR10-int	+
chr10	119699273	119701217	RLTR10-int	-
chr10	120885750	120887624	RLTR10-int	+
chr10	122280611	122281412	RLTR10-int	+
chr10	124310230	124312278	RLTR10-int	+
chr10	125021917	125022096	RLTR10-int	+
chr10	125022353	125023088	RLTR10-int	+
chr10	129211242	129212892	RLTR10-int	+
chr10	129373337	129373519	RLTR10-int	-
chr10	129373977	129374149	RLTR10-int	-
chr10	129506429	129506567	RLTR10-int	+
chr10	129506765	129507566	RLTR10-int	+
chr10	129968839	129970581	RLTR10-int	-
chr10	129977714	129979456	RLTR10-int	-
chr10	130485876	130487867	RLTR10-int	+
chr10	3275232	3275480	RLTR10B	+
chr10	3276312	3276550	RLTR10B	+
chr10	25837419	25837669	RLTR10B,RLTR10B	+
chr10	33067865	33068224	RLTR10B,RLTR10B	+
chr10	38007054	38007427	RLTR10B,RLTR10B	-
chr10	49347040	49347302	RLTR10B	+
chr10	57387976	57388327	RLTR10B,RLTR10B	+
chr10	57390641	57391000	RLTR10B,RLTR10B	+
chr10	63390263	63390654	RLTR10B,RLTR10B,RLTR10B	-
chr10	63394898	63395299	RLTR10B,RLTR10B	-
chr10	76014236	76014491	RLTR10B	-
chr10	78937535	78937789	RLTR10B	+
chr10	78938541	78938802	RLTR10B	+
chr10	79352685	79352776	RLTR10B	-
chr10	85218264	85218533	RLTR10B	-
chr10	118778223	118778585	RLTR10B,RLTR10B	+
chr10	119916042	119916303	RLTR10B	+
chr10	121841143	121841586	RLTR10B,RLTR10B,RLTR10B	+
chr10	125021615	125021917	RLTR10B	+
chr10	125023088	125023149	RLTR10B	+
chr10	129042037	129042298	RLTR10B	+
chr10	129043210	129043453	RLTR10B	+
chr10	8844421	8844732	RLTR10B2	-
chr10	11462349	11462740	RLTR10B2	+
chr10	14603213	14603561	RLTR10B2	-
chr10	15456908	15457313	RLTR10B2	-
chr10	19386910	19387326	RLTR10B2	-
chr10	22103420	22103810	RLTR10B2	+
chr10	22113437	22113803	RLTR10B2	+
chr10	28895431	28895832	RLTR10B2	-
chr10	40979792	40980170	RLTR10B2	-
chr10	41306558	41306890	RLTR10B2	+
chr10	42161899	42162282	RLTR10B2	-
chr10	47337803	47338288	RLTR10B2	+
chr10	47610245	47610666	RLTR10B2	+
chr10	47613020	47613454	RLTR10B2	+
chr10	58910384	58910719	RLTR10B2	+
chr10	58910728	58910797	RLTR10B2	-
chr10	63908191	63908630	RLTR10B2	-
chr10	68831101	68831462	RLTR10B2	+
chr10	70518835	70518949	RLTR10B2	-
chr10	78097027	78097392	RLTR10B2	-
chr10	79401390	79401797	RLTR10B2,RLTR10B2	+
chr10	95138585	95138903	RLTR10B2	-
chr10	109513329	109513681	RLTR10B2	-
chr10	110464910	110465296	RLTR10B2	+
chr10	111022866	111023199	RLTR10B2	+
chr10	115280409	115280501	RLTR10B2	-
chr10	115280855	115281113	RLTR10B2	-
chr10	117990279	117990709	RLTR10B2	-
chr10	118604628	118604775	RLTR10B2	-
chr10	121353307	121353681	RLTR10B2	+
chr10	122413799	122414227	RLTR10B2	+
chr10	125434371	125434725	RLTR10B2	-
chr10	126042155	126042590	RLTR10B2,RLTR10B2	+
chr10	126045062	126045397	RLTR10B2,RLTR10B2	+
chr10	129505825	129505980	RLTR10B2	+
chr10	129506192	129506429	RLTR10B2	+
chr10	129508508	129508886	RLTR10B2	+
chr10	4596144	4596641	RLTR10C	-
chr10	7093016	7093438	RLTR10C	+
chr10	7169917	7170373	RLTR10C,RLTR10C	+
chr10	7890129	7890626	RLTR10C	+
chr10	7896873	7897372	RLTR10C	+
chr10	7970254	7970694	RLTR10C,RLTR10C	+
chr10	7976025	7976464	RLTR10C	+
chr10	8397165	8397590	RLTR10C	+
chr10	8403888	8404319	RLTR10C	+
chr10	15080128	15080625	RLTR10C	-
chr10	15085155	15085652	RLTR10C	-
chr10	17571770	17572273	RLTR10C	-
chr10	18310992	18311412	RLTR10C	-
chr10	18314779	18315199	RLTR10C	-
chr10	20294213	20294643	RLTR10C	+
chr10	20813147	20813569	RLTR10C	+
chr10	21727899	21728331	RLTR10C	-
chr10	21735914	21736346	RLTR10C	-
chr10	22103900	22104332	RLTR10C	+
chr10	22113893	22114326	RLTR10C	+
chr10	24438554	24439053	RLTR10C	+
chr10	25861539	25861970	RLTR10C	-
chr10	28922301	28922732	RLTR10C	-
chr10	30069073	30069478	RLTR10C	-
chr10	34654321	34654819	RLTR10C	-
chr10	35896284	35896715	RLTR10C	-
chr10	35972226	35972788	RLTR10C	-
chr10	40913450	40913875	RLTR10C	-
chr10	41253045	41253463	RLTR10C	+
chr10	41659706	41660136	RLTR10C	+
chr10	43397878	43398301	RLTR10C	-
chr10	44896685	44897182	RLTR10C	+
chr10	47775555	47775975	RLTR10C	+
chr10	48555683	48556114	RLTR10C	-
chr10	55779504	55779922	RLTR10C	+
chr10	56314265	56314691	RLTR10C	-
chr10	63536478	63536968	RLTR10C	-
chr10	65725159	65725582	RLTR10C	-
chr10	67001120	67001540	RLTR10C	-
chr10	67671577	67672075	RLTR10C	-
chr10	67674679	67675110	RLTR10C	-
chr10	68654353	68654788	RLTR10C	+
chr10	70328475	70328974	RLTR10C	-
chr10	71066791	71067142	RLTR10C	+
chr10	72702239	72702736	RLTR10C	-
chr10	72709025	72709524	RLTR10C	-
chr10	75525488	75525912	RLTR10C	-
chr10	77237141	77237566	RLTR10C	-
chr10	77492108	77492605	RLTR10C	+
chr10	81064589	81065010	RLTR10C	-
chr10	82422995	82423415	RLTR10C	-
chr10	82428146	82428564	RLTR10C	+
chr10	82566921	82567345	RLTR10C	+
chr10	84240223	84240640	RLTR10C	+
chr10	84429050	84429481	RLTR10C	+
chr10	84482567	84483007	RLTR10C,RLTR10C	-
chr10	94337797	94338231	RLTR10C	-
chr10	94391606	94392174	RLTR10C	-
chr10	94948790	94949213	RLTR10C	+
chr10	96850089	96850491	RLTR10C	-
chr10	97525604	97526035	RLTR10C	-
chr10	97533617	97534048	RLTR10C	-
chr10	98179947	98180310	RLTR10C	-
chr10	98794482	98794875	RLTR10C	-
chr10	99219911	99220330	RLTR10C	-
chr10	100119190	100119617	RLTR10C	+
chr10	100176337	100176758	RLTR10C	-
chr10	100180719	100181140	RLTR10C	-
chr10	101575136	101575632	RLTR10C	-
chr10	103662303	103662726	RLTR10C	+
chr10	110546743	110547240	RLTR10C	-
chr10	117131424	117131935	RLTR10C,RLTR10C	-
chr10	117483664	117484096	RLTR10C	+
chr10	117490288	117490720	RLTR10C	+
chr10	117801459	117801958	RLTR10C	-
chr10	119144841	119145341	RLTR10C	+
chr10	119519610	119520108	RLTR10C	+
chr10	120056265	120056690	RLTR10C	-
chr10	121136059	121136492	RLTR10C	+
chr10	121142754	121143187	RLTR10C	+
chr10	121259836	121260341	RLTR10C	+
chr10	121321525	121321950	RLTR10C	+
chr10	122172609	122173027	RLTR10C	-
chr10	124852875	124853362	RLTR10C	+
chr10	125504064	125504495	RLTR10C	-
chr10	125507353	125507854	RLTR10C	-
chr10	125680185	125680590	RLTR10C	-
chr10	126262353	126262784	RLTR10C	-
chr10	126266580	126267011	RLTR10C	-
chr10	127914706	127915135	RLTR10C	+
chr10	127939703	127940115	RLTR10C	+
chr10	127960806	127961219	RLTR10C	-
chr10	128537644	128538062	RLTR10C	+
chr10	129510491	129511054	RLTR10C	+
chr10	129563834	129564255	RLTR10C	-
chr10	129953059	129953327	RLTR10C	-
chr10	130473149	130473563	RLTR10C	+
chr10	17498640	17499002	RLTR10D2	+
chr10	17506145	17506497	RLTR10D2	+
chr10	31212246	31212636	RLTR10D2,RLTR10D2	+
chr10	32223921	32224245	RLTR10D2	+
chr10	38059224	38059581	RLTR10D2	+
chr10	38063045	38063402	RLTR10D2	+
chr10	38459827	38460169	RLTR10D2	-
chr10	42286300	42286620	RLTR10D2	+
chr10	48627601	48627963	RLTR10D2	+
chr10	56671874	56672220	RLTR10D2	-
chr10	64741735	64742065	RLTR10D2	-
chr10	73812239	73812614	RLTR10D2	-
chr10	81655289	81655478	RLTR10D2,RLTR10D2	-
chr10	83406974	83407318	RLTR10D2	-
chr10	96887281	96887621	RLTR10D2	-
chr10	96894943	96895002	RLTR10D2	-
chr10	96913844	96914200	RLTR10D2	-
chr10	96919542	96919897	RLTR10D2	-
chr10	100958327	100958691	RLTR10D2	-
chr10	104651057	104651415	RLTR10D2	+
chr10	113498768	113499125	RLTR10D2	-
chr10	113503016	113503354	RLTR10D2	-
chr10	113919000	113919349	RLTR10D2	-
chr10	21521427	21521744	RLTR10E	-
chr10	24992622	24992934	RLTR10E	-
chr10	24994389	24994700	RLTR10E	-
chr10	59301968	59302279	RLTR10E	+
chr10	59307430	59307712	RLTR10E	+
chr10	66688397	66688707	RLTR10E	+
chr10	66693786	66694091	RLTR10E	+
chr10	78840506	78840843	RLTR10E	+
chr10	84251807	84252121	RLTR10E	-
chr10	93614242	93614588	RLTR10E	+
chr10	100279087	100279386	RLTR10E	-
chr10	107188550	107188862	RLTR10E	-
chr10	111404677	111405031	RLTR10E	-
chr10	115802995	115803349	RLTR10E	-
chr10	117202015	117202325	RLTR10E	+
chr10	5621868	5622179	RLTR10F	-
chr10	9917677	9917991	RLTR10F	-
chr10	14796359	14796676	RLTR10F	+
chr10	24510787	24511101	RLTR10F	+
chr10	24517092	24517407	RLTR10F	+
chr10	26495965	26496264	RLTR10F	+
chr10	26923723	26924034	RLTR10F	+
chr10	27845220	27845314	RLTR10F	+
chr10	29848913	29849221	RLTR10F	-
chr10	30011027	30011295	RLTR10F	-
chr10	30338542	30338853	RLTR10F	-
chr10	45531076	45531116	RLTR10F	+
chr10	45537456	45537742	RLTR10F	+
chr10	46833237	46833536	RLTR10F	-
chr10	56909949	56910263	RLTR10F	+
chr10	57543911	57544225	RLTR10F	+
chr10	63550285	63550596	RLTR10F	-
chr10	66746204	66746523	RLTR10F	+
chr10	78666706	78667019	RLTR10F	+
chr10	87307749	87308062	RLTR10F	+
chr10	95900446	95900517	RLTR10F	+
chr10	96055493	96055804	RLTR10F	+
chr10	108477767	108478081	RLTR10F	+
chr10	109476091	109476378	RLTR10F	+
chr10	120119497	120119799	RLTR10F	+
chr10	122279536	122279847	RLTR10F	+
chr10	122282347	122282659	RLTR10F	+
chr10	122504631	122504943	RLTR10F	+
chr11	46805005	46805684	RLTR10	+
chr11	50447792	50448338	RLTR10	+
chr11	117897423	117897949	RLTR10	-
chr11	117900222	117900748	RLTR10	-
chr11	4051505	4052026	RLTR10	+
chr11	46412223	46412744	RLTR10	-
chr11	46414686	46415207	RLTR10	-
chr11	121881354	121881873	RLTR10	-
chr11	5361218	5361732	RLTR10	+
chr11	5364856	5365370	RLTR10	+
chr11	11123892	11124399	RLTR10	-
chr11	11126397	11126904	RLTR10	-
chr11	6238752	6239252	RLTR10	+
chr11	6241283	6241783	RLTR10	+
chr11	41088512	41089010	RLTR10	-
chr11	41091230	41091728	RLTR10	-
chr11	25610240	25610732	RLTR10	-
chr11	106693961	106694453	RLTR10	+
chr11	52681522	52682010	RLTR10	-
chr11	52684177	52684664	RLTR10	-
chr11	54854017	54854502	RLTR10	-
chr11	54856427	54856912	RLTR10	-
chr11	37484593	37485071	RLTR10	+
chr11	112429949	112430427	RLTR10	-
chr11	112432721	112433199	RLTR10	-
chr11	10198088	10198552	RLTR10	+
chr11	10200538	10201002	RLTR10	+
chr11	37481792	37482253	RLTR10	+
chr11	5937996	5938456	RLTR10	+
chr11	39129061	39129520	RLTR10	-
chr11	48624303	48624757	RLTR10	-
chr11	48626762	48627216	RLTR10	-
chr11	31596433	31596886	RLTR10	-
chr11	58521060	58521512	RLTR10	+
chr11	61593624	61594075	RLTR10	+
chr11	61595978	61596429	RLTR10	+
chr11	58518575	58519025	RLTR10	+
chr11	5935116	5935562	RLTR10	+
chr11	115062630	115063075	RLTR10	+
chr11	31599060	31599496	RLTR10	-
chr11	114659407	114659842	RLTR10	+
chr11	114661786	114662221	RLTR10	+
chr11	13318208	13318641	RLTR10	-
chr11	15596578	15597006	RLTR10	+
chr11	12664852	12665274	RLTR10	-
chr11	72276603	72277024	RLTR10	+
chr11	72279057	72279478	RLTR10	+
chr11	12662436	12662856	RLTR10	-
chr11	14569054	14569473	RLTR10	+
chr11	92387742	92388160	RLTR10	-
chr11	121884007	121884422	RLTR10	-
chr11	9257984	9258398	RLTR10	+
chr11	22485128	22485536	RLTR10	-
chr11	18741430	18741837	RLTR10	-
chr11	92128437	92128841	RLTR10	-
chr11	114155624	114156027	RLTR10	+
chr11	92130849	92131251	RLTR10	-
chr11	18106602	18106999	RLTR10	-
chr11	18108960	18109357	RLTR10	-
chr11	29012190	29012580	RLTR10	-
chr11	4664357	4664744	RLTR10	-
chr11	4666725	4667112	RLTR10	-
chr11	7791162	7791546	RLTR10	-
chr11	27757812	27758181	RLTR10	+
chr11	46296378	46296732	RLTR10	+
chr11	99669571	99669925	RLTR10	+
chr11	10235441	10235793	RLTR10	-
chr11	14571190	14571542	RLTR10	+
chr11	21843287	21843639	RLTR10	+
chr11	27936877	27937229	RLTR10	+
chr11	91920487	91920839	RLTR10	+
chr11	91927367	91927719	RLTR10	-
chr11	114492694	114493046	RLTR10	+
chr11	8938392	8938743	RLTR10	-
chr11	114452908	114453259	RLTR10	-
chr11	14715631	14715979	RLTR10	+
chr11	39060292	39060637	RLTR10	-
chr11	14443927	14444270	RLTR10	-
chr11	73560724	73561038	RLTR10	-
chr11	73563172	73563486	RLTR10	-
chr11	4049337	4049549	RLTR10	+
chr11	73560448	73560608	RLTR10	-
chr11	73562928	73563061	RLTR10	-
chr11	121883694	121883799	RLTR10	-
chr11	7792994	7793063	RLTR10	-
chr11	3958254	3958655	RLTR10A	+
chr11	7841507	7841908	RLTR10A	-
chr11	7844626	7845026	RLTR10A	-
chr11	7979671	7980049	RLTR10A	+
chr11	8042205	8042606	RLTR10A	+
chr11	9765760	9766179	RLTR10A	-
chr11	10542841	10543286	RLTR10A	+
chr11	11607351	11607743	RLTR10A	-
chr11	11666799	11667191	RLTR10A	-
chr11	12654418	12654819	RLTR10A	-
chr11	14395781	14396173	RLTR10A	+
chr11	19185876	19186136	RLTR10A	+
chr11	19802945	19803350	RLTR10A	+
chr11	20407010	20407413	RLTR10A	+
chr11	23190153	23190467	RLTR10A	-
chr11	24410980	24411381	RLTR10A	+
chr11	25061634	25061892	RLTR10A	+
chr11	31025243	31025634	RLTR10A	+
chr11	36983746	36984134	RLTR10A	+
chr11	37362204	37362614	RLTR10A	-
chr11	38996132	38996553	RLTR10A	-
chr11	40650463	40650859	RLTR10A	-
chr11	40653322	40653707	RLTR10A	-
chr11	42990104	42990362	RLTR10A	-
chr11	51080008	51080105	RLTR10A	-
chr11	51080175	51080448	RLTR10A	-
chr11	58709369	58709787	RLTR10A	-
chr11	60448639	60449028	RLTR10A	+
chr11	63654520	63654901	RLTR10A	+
chr11	66021211	66021612	RLTR10A	+
chr11	68603958	68604337	RLTR10A	+
chr11	73693608	73693989	RLTR10A	-
chr11	79201950	79202351	RLTR10A	+
chr11	88372681	88372847	RLTR10A	+
chr11	102565239	102565655	RLTR10A	+
chr11	113527824	113528233	RLTR10A	+
chr11	7840807	7841168	RLTR10D	+
chr11	7851226	7851575	RLTR10D	+
chr11	14086429	14086799	RLTR10D	-
chr11	19837296	19837353	RLTR10D	-
chr11	19837833	19838115	RLTR10D	-
chr11	23044904	23045243	RLTR10D	-
chr11	51112614	51112987	RLTR10D	+
chr11	67956116	67956503	RLTR10D	+
chr11	88962373	88962737	RLTR10D	-
chr11	106630879	106631217	RLTR10D	+
chr11	106632800	106633138	RLTR10D	+
chr11	113372921	113373309	RLTR10D	+
chr11	7841168	7841507	IAP-d-int	+
chr11	7845026	7851226	IAP-d-int	+
chr11	7905902	7906184	IAP-d-int,IAP-d-int	+
chr11	12920932	12921215	IAP-d-int,IAP-d-int	-
chr11	16050422	16050652	IAP-d-int	+
chr11	17561260	17561492	IAP-d-int	-
chr11	31548396	31548992	IAP-d-int,IAP-d-int	+
chr11	45659715	45660329	IAP-d-int,IAP-d-int,IAP-d-int	+
chr11	65659112	65659344	IAP-d-int	-
chr11	106631217	106632800	IAP-d-int,IAP-d-int,IAP-d-int,IAP-d-int	+
chr11	4049559	4051503	RLTR10-int	+
chr11	4664746	4666723	RLTR10-int	-
chr11	5361922	5362613	RLTR10-int	+
chr11	5362951	5364848	RLTR10-int	+
chr11	5935574	5937996	RLTR10-int	+
chr11	6239262	6241281	RLTR10-int	+
chr11	7791546	7792541	RLTR10-int	-
chr11	7841908	7844624	RLTR10-int	-
chr11	8938341	8938392	RLTR10-int	-
chr11	10198557	10200536	RLTR10-int	+
chr11	11124399	11126363	RLTR10-int	-
chr11	12662858	12664852	RLTR10-int	-
chr11	12921657	12922104	RLTR10-int	-
chr11	12922337	12922516	RLTR10-int	-
chr11	14265887	14265930	RLTR10-int	+
chr11	14441985	14443927	RLTR10-int	-
chr11	14569484	14571188	RLTR10-int	+
chr11	14846035	14846317	RLTR10-int	-
chr11	15596069	15596576	RLTR10-int	+
chr11	16049191	16049368	RLTR10-int	+
chr11	16049602	16050410	RLTR10-int	+
chr11	17561922	17562312	RLTR10-int	-
chr11	17562531	17562710	RLTR10-int	-
chr11	18107001	18108944	RLTR10-int	-
chr11	25610732	25612692	RLTR10-int	-
chr11	31596888	31599044	RLTR10-int	-
chr11	37482255	37484593	RLTR10-int	+
chr11	40650859	40651578	RLTR10-int	-
chr11	40651721	40652608	RLTR10-int	-
chr11	40652735	40653322	RLTR10-int	-
chr11	41089012	41091220	RLTR10-int	-
chr11	46412744	46414683	RLTR10-int	-
chr11	48624759	48626752	RLTR10-int	-
chr11	50445521	50447792	RLTR10-int	+
chr11	52682012	52684170	RLTR10-int	-
chr11	54854504	54856420	RLTR10-int	-
chr11	58519033	58521058	RLTR10-int	+
chr11	61594087	61595976	RLTR10-int	+
chr11	65659696	65660085	RLTR10-int	-
chr11	65660324	65660502	RLTR10-int	-
chr11	72277033	72279057	RLTR10-int	+
chr11	73561040	73562918	RLTR10-int	-
chr11	91920839	91921348	RLTR10-int	+
chr11	91921889	91927362	RLTR10-int	+
chr11	92128843	92130845	RLTR10-int	-
chr11	98067705	98067982	RLTR10-int	+
chr11	112430429	112432711	RLTR10-int	-
chr11	114659844	114661784	RLTR10-int	+
chr11	117897949	117900218	RLTR10-int	-
chr11	121881873	121883049	RLTR10-int	-
chr11	121883226	121883694	RLTR10-int	-
chr11	121883824	121883995	RLTR10-int	-
chr11	3613795	3614057	RLTR10B	-
chr11	6448373	6448759	RLTR10B,RLTR10B	+
chr11	8320664	8320912	RLTR10B	-
chr11	39419088	39419335	RLTR10B	+
chr11	70365641	70365903	RLTR10B	+
chr11	75383182	75383430	RLTR10B	+
chr11	76357095	76357166	RLTR10B	+
chr11	83552124	83552500	RLTR10B,RLTR10B	-
chr11	114917771	114918144	RLTR10B,RLTR10B	+
chr11	114969188	114969565	RLTR10B,RLTR10B	-
chr11	120756824	120757086	RLTR10B	-
chr11	5352549	5352915	RLTR10B2	+
chr11	6451284	6451579	RLTR10B2,RLTR10B2	+
chr11	6454268	6454601	RLTR10B2	-
chr11	11180186	11180583	RLTR10B2,RLTR10B2	+
chr11	13712352	13712781	RLTR10B2	-
chr11	16048746	16049191	RLTR10B2	+
chr11	16051343	16051711	RLTR10B2	+
chr11	17560221	17560578	RLTR10B2	-
chr11	17562710	17563124	RLTR10B2	-
chr11	28209737	28210085	RLTR10B2	-
chr11	51932091	51932486	RLTR10B2	+
chr11	58591208	58591552	RLTR10B2	+
chr11	63516896	63517261	RLTR10B2	+
chr11	65658075	65658416	RLTR10B2	-
chr11	65660502	65660866	RLTR10B2	-
chr11	70125089	70125455	RLTR10B2	+
chr11	73434981	73435350	RLTR10B2,RLTR10B2	-
chr11	73443479	73443838	RLTR10B2,RLTR10B2	-
chr11	84204484	84204870	RLTR10B2	-
chr11	99304623	99304998	RLTR10B2	-
chr11	110378193	110378597	RLTR10B2	-
chr11	112628418	112628751	RLTR10B2	+
chr11	118137726	118138109	RLTR10B2,RLTR10B2	+
chr11	3124852	3125251	RLTR10C	+
chr11	6451641	6452058	RLTR10C	-
chr11	10328869	10329290	RLTR10C	-
chr11	11068268	11068699	RLTR10C	+
chr11	11111963	11112382	RLTR10C	-
chr11	12941154	12941577	RLTR10C	+
chr11	15263977	15264300	RLTR10C	+
chr11	15267173	15267604	RLTR10C	+
chr11	15607839	15608336	RLTR10C	-
chr11	15906487	15906912	RLTR10C	-
chr11	17374776	17375199	RLTR10C	+
chr11	18834458	18834960	RLTR10C	+
chr11	19333344	19333756	RLTR10C	+
chr11	19915132	19915559	RLTR10C	-
chr11	22417309	22417722	RLTR10C	+
chr11	23069210	23069565	RLTR10C,RLTR10C	-
chr11	28079595	28080092	RLTR10C	+
chr11	33003317	33003366	RLTR10C	+
chr11	41256030	41256450	RLTR10C	-
chr11	43454980	43455478	RLTR10C	+
chr11	43461759	43462251	RLTR10C	+
chr11	47973074	47973509	RLTR10C	+
chr11	48785848	48786271	RLTR10C	-
chr11	49197947	49198311	RLTR10C	+
chr11	49381714	49382281	RLTR10C	+
chr11	52157266	52157654	RLTR10C	-
chr11	52162488	52162915	RLTR10C	-
chr11	58572406	58572903	RLTR10C	+
chr11	61102587	61102939	RLTR10C	-
chr11	61192374	61192871	RLTR10C	-
chr11	62616526	62616891	RLTR10C	+
chr11	63499880	63500304	RLTR10C,RLTR10C	+
chr11	67006734	67007165	RLTR10C	-
chr11	71970475	71970905	RLTR10C,RLTR10C	+
chr11	72299217	72299704	RLTR10C	-
chr11	74060262	74060683	RLTR10C	+
chr11	86763121	86763547	RLTR10C	-
chr11	91362069	91362489	RLTR10C	+
chr11	94923511	94923876	RLTR10C	+
chr11	95702651	95703075	RLTR10C	-
chr11	95854617	95855035	RLTR10C	-
chr11	97653247	97653674	RLTR10C	+
chr11	98182386	98182816	RLTR10C	+
chr11	102720391	102720821	RLTR10C	-
chr11	104492086	104492507	RLTR10C	-
chr11	104495383	104495434	RLTR10C	-
chr11	107570614	107571032	RLTR10C	-
chr11	111353477	111353908	RLTR10C	-
chr11	111360148	111360581	RLTR10C	-
chr11	112005211	112005634	RLTR10C	-
chr11	113954937	113955358	RLTR10C	+
chr11	115023140	115023636	RLTR10C	+
chr11	115033898	115034394	RLTR10C	+
chr11	115044543	115045039	RLTR10C	+
chr11	116121802	116122247	RLTR10C	-
chr11	116902597	116903009	RLTR10C	+
chr11	117052770	117053261	RLTR10C	-
chr11	117075014	117075436	RLTR10C	-
chr11	117857739	117858104	RLTR10C	-
chr11	118329263	118329692	RLTR10C	+
chr11	120155178	120155591	RLTR10C	+
chr11	120320442	120320546	RLTR10C	-
chr11	120320546	120320977	RLTR10C	+
chr11	120320977	120321075	RLTR10C	-
chr11	120321410	120321446	RLTR10C	-
chr11	120328262	120328501	RLTR10C	-
chr11	120334747	120335166	RLTR10C	-
chr11	120760903	120761332	RLTR10C	+
chr11	120936246	120936671	RLTR10C	-
chr11	121396230	121396661	RLTR10C	-
chr11	121402900	121403331	RLTR10C	-
chr11	16110036	16110392	RLTR10D2	-
chr11	31545549	31545910	RLTR10D2	+
chr11	31549338	31549682	RLTR10D2	+
chr11	42188995	42189354	RLTR10D2	-
chr11	53053267	53053470	RLTR10D2	+
chr11	62794502	62794869	RLTR10D2	+
chr11	62798236	62798593	RLTR10D2	+
chr11	63812788	63813144	RLTR10D2	-
chr11	83014753	83015108	RLTR10D2	+
chr11	91322488	91322846	RLTR10D2	-
chr11	96692145	96692256	RLTR10D2,RLTR10D2	-
chr11	103449760	103450115	RLTR10D2	+
chr11	19280937	19281234	RLTR10E	-
chr11	20350363	20350674	RLTR10E	+
chr11	42358718	42359062	RLTR10E	+
chr11	59846424	59846734	RLTR10E	+
chr11	101648507	101648819	RLTR10E	+
chr11	11580887	11581201	RLTR10F	-
chr11	12920120	12920322	RLTR10F	-
chr11	12922516	12922831	RLTR10F	-
chr11	21188210	21188502	RLTR10F	+
chr11	28984827	28985139	RLTR10F	+
chr11	91848577	91848897	RLTR10F	-
chr11	93854179	93854489	RLTR10F	-
chr11	108217853	108218165	RLTR10F	-
chr11	113465604	113465931	RLTR10F	+
chr12	110305116	110305731	RLTR10	+
chr12	110307715	110308317	RLTR10	+
chr12	45854473	45855003	RLTR10	+
chr12	96138136	96138665	RLTR10	-
chr12	96140972	96141499	RLTR10	-
chr12	83963241	83963764	RLTR10	-
chr12	38979239	38979761	RLTR10	-
chr12	38981820	38982342	RLTR10	-
chr12	119297505	119298022	RLTR10	-
chr12	119299977	119300494	RLTR10	-
chr12	7589090	7589597	RLTR10	-
chr12	7591604	7592111	RLTR10	-
chr12	83960485	83960990	RLTR10	-
chr12	91076674	91077178	RLTR10	-
chr12	91079140	91079644	RLTR10	-
chr12	48043499	48043989	RLTR10	+
chr12	109932084	109932573	RLTR10	-
chr12	109934589	109935078	RLTR10	-
chr12	12330668	12331153	RLTR10	-
chr12	12333141	12333626	RLTR10	-
chr12	91139744	91140223	RLTR10	+
chr12	91142281	91142760	RLTR10	+
chr12	5052045	5052521	RLTR10	-
chr12	5054537	5055013	RLTR10	-
chr12	20153780	20154256	RLTR10	-
chr12	20156240	20156716	RLTR10	-
chr12	20158700	20159176	RLTR10	-
chr12	20161160	20161636	RLTR10	-
chr12	64393607	64394076	RLTR10	-
chr12	49220027	49220495	RLTR10	-
chr12	77801931	77802397	RLTR10	+
chr12	77803685	77804151	RLTR10	+
chr12	64396080	64396545	RLTR10	-
chr12	23804085	23804545	RLTR10	+
chr12	23801386	23801845	RLTR10	+
chr12	5344711	5345166	RLTR10	+
chr12	46251941	46252394	RLTR10	+
chr12	46254589	46255042	RLTR10	+
chr12	115093265	115093718	RLTR10	-
chr12	115096004	115096457	RLTR10	-
chr12	19945367	19945819	RLTR10	+
chr12	19947860	19948312	RLTR10	+
chr12	19562354	19562803	RLTR10	+
chr12	19559469	19559917	RLTR10	+
chr12	43567645	43568091	RLTR10	-
chr12	43570402	43570846	RLTR10	-
chr12	38746828	38747266	RLTR10	-
chr12	38749378	38749816	RLTR10	-
chr12	36099371	36099807	RLTR10	-
chr12	36101733	36102169	RLTR10	-
chr12	46270487	46270922	RLTR10	+
chr12	46272866	46273301	RLTR10	+
chr12	98176128	98176563	RLTR10	+
chr12	98173712	98174145	RLTR10	+
chr12	79056449	79056873	RLTR10	-
chr12	79059039	79059463	RLTR10	-
chr12	9830826	9831249	RLTR10	-
chr12	22771052	22771474	RLTR10	-
chr12	22773430	22773852	RLTR10	-
chr12	15173536	15173957	RLTR10	+
chr12	21005328	21005749	RLTR10	-
chr12	59690715	59691136	RLTR10	-
chr12	60360645	60361066	RLTR10	-
chr12	60363074	60363495	RLTR10	-
chr12	102426926	102427347	RLTR10	-
chr12	102429302	102429723	RLTR10	-
chr12	115969454	115969874	RLTR10	-
chr12	78671798	78672217	RLTR10	-
chr12	78674156	78674575	RLTR10	-
chr12	47328835	47329252	RLTR10	-
chr12	47331538	47331955	RLTR10	-
chr12	21007784	21008200	RLTR10	-
chr12	67679077	67679492	RLTR10	-
chr12	42872581	42872985	RLTR10	+
chr12	47983708	47984111	RLTR10	+
chr12	19046673	19047075	RLTR10	+
chr12	22272129	22272531	RLTR10	-
chr12	23424500	23424902	RLTR10	-
chr12	92532319	92532720	RLTR10	+
chr12	64899231	64899625	RLTR10	+
chr12	20996075	20996465	RLTR10	-
chr12	66203010	66203400	RLTR10	-
chr12	65832820	65833209	RLTR10	+
chr12	20371200	20371587	RLTR10	+
chr12	21832346	21832733	RLTR10	-
chr12	91994381	91994768	RLTR10	-
chr12	19058186	19058572	RLTR10	+
chr12	22260623	22261008	RLTR10	-
chr12	23412991	23413376	RLTR10	-
chr12	65506923	65507308	RLTR10	-
chr12	7626859	7627243	RLTR10	-
chr12	60568745	60569129	RLTR10	+
chr12	98613065	98613449	RLTR10	+
chr12	112085123	112085507	RLTR10	-
chr12	114853052	114853436	RLTR10	-
chr12	114855395	114855779	RLTR10	-
chr12	24724795	24725178	RLTR10	-
chr12	24727205	24727588	RLTR10	-
chr12	74367270	74367652	RLTR10	-
chr12	66200244	66200620	RLTR10	-
chr12	66390452	66390828	RLTR10	+
chr12	50331878	50332251	RLTR10	+
chr12	7629765	7630137	RLTR10	-
chr12	118074130	118074502	RLTR10	+
chr12	49798510	49798880	RLTR10	-
chr12	66287007	66287376	RLTR10	-
chr12	54391294	54391657	RLTR10	+
chr12	54393901	54394264	RLTR10	+
chr12	8907078	8907436	RLTR10	-
chr12	103929658	103930016	RLTR10	-
chr12	103931984	103932340	RLTR10	-
chr12	96865291	96865646	RLTR10	+
chr12	119852835	119853189	RLTR10	-
chr12	35152530	35152882	RLTR10	+
chr12	39447124	39447476	RLTR10	+
chr12	39985373	39985725	RLTR10	+
chr12	83365947	83366299	RLTR10	+
chr12	67428341	67428689	RLTR10	+
chr12	78029944	78030292	RLTR10	-
chr12	99055410	99055758	RLTR10	-
chr12	86130795	86131126	RLTR10	-
chr12	42870378	42870704	RLTR10	+
chr12	42875333	42875659	RLTR10	+
chr12	18457711	18458010	RLTR10	+
chr12	49222626	49222813	RLTR10	-
chr12	47331268	47331427	RLTR10	-
chr12	47328548	47328705	RLTR10	-
chr12	65509250	65509343	RLTR10	-
chr12	20998387	20998474	RLTR10	-
chr12	96863035	96863121	RLTR10	+
chr12	23804766	23804849	RLTR10	-
chr12	18458150	18458179	RLTR10	+
chr12	3184485	3184891	RLTR10A	-
chr12	10997750	10998147	RLTR10A	-
chr12	11000041	11000438	RLTR10A	-
chr12	11924921	11925334	RLTR10A	-
chr12	14571757	14572148	RLTR10A	+
chr12	17812057	17812429	RLTR10A	+
chr12	19047438	19047555	RLTR10A	+
chr12	22271638	22271755	RLTR10A	-
chr12	23424009	23424126	RLTR10A	-
chr12	27114279	27114713	RLTR10A	-
chr12	30743751	30744130	RLTR10A	-
chr12	32507359	32507708	RLTR10A	+
chr12	35845617	35846008	RLTR10A	+
chr12	40860053	40860403	RLTR10A	+
chr12	46262311	46262702	RLTR10A	+
chr12	50040213	50040649	RLTR10A	+
chr12	61272072	61272456	RLTR10A	+
chr12	77656079	77656481	RLTR10A	+
chr12	82565796	82566187	RLTR10A	-
chr12	84025584	84025817	RLTR10A	+
chr12	94608298	94608689	RLTR10A	+
chr12	106133971	106134281	RLTR10A	+
chr12	108919540	108919908	RLTR10A	-
chr12	114839060	114839461	RLTR10A	-
chr12	115095692	115095837	RLTR10A	-
chr12	116837372	116837770	RLTR10A,RLTR10A	-
chr12	118365097	118365487	RLTR10A	+
chr12	119772595	119772996	RLTR10A	+
chr12	119775611	119775986	RLTR10A	+
chr12	119776114	119776164	RLTR10A	+
chr12	119810092	119810502	RLTR10A	-
chr12	14548095	14548445	RLTR10D	-
chr12	14677699	14678084	RLTR10D	-
chr12	15599047	15599430	RLTR10D	-
chr12	18182748	18183124	RLTR10D	+
chr12	18185753	18185920	RLTR10D	+
chr12	18556719	18557071	RLTR10D	+
chr12	18900109	18900485	RLTR10D	+
chr12	18903080	18903434	RLTR10D	+
chr12	19326204	19326556	RLTR10D	+
chr12	19548132	19548508	RLTR10D	+
chr12	19551167	19551524	RLTR10D	+
chr12	19832346	19832700	RLTR10D	-
chr12	19834100	19834476	RLTR10D	-
chr12	19835992	19836368	RLTR10D	-
chr12	19999926	20000278	RLTR10D,RLTR10D	+
chr12	20133265	20133641	RLTR10D	+
chr12	20136300	20136657	RLTR10D	+
chr12	20542344	20542696	RLTR10D	+
chr12	20658491	20658867	RLTR10D	+
chr12	20661493	20661846	RLTR10D	+
chr12	20794945	20795321	RLTR10D	+
chr12	20797951	20798097	RLTR10D	+
chr12	21037099	21037473	RLTR10D	+
chr12	21040101	21040450	RLTR10D	+
chr12	21630699	21630847	RLTR10D	-
chr12	21633478	21633854	RLTR10D	-
chr12	22099004	22099370	RLTR10D	-
chr12	22101965	22102341	RLTR10D	-
chr12	22417394	22417748	RLTR10D	-
chr12	22420343	22420719	RLTR10D	-
chr12	22673601	22673958	RLTR10D	-
chr12	22676618	22676994	RLTR10D	-
chr12	22963254	22963606	RLTR10D	-
chr12	23258004	23258370	RLTR10D	-
chr12	23260965	23261341	RLTR10D	-
chr12	23576427	23576781	RLTR10D	-
chr12	23579376	23579752	RLTR10D	-
chr12	24019415	24019772	RLTR10D	-
chr12	24022431	24022807	RLTR10D	-
chr12	24310800	24311152	RLTR10D	-
chr12	35331607	35331969	RLTR10D	+
chr12	39457475	39457856	RLTR10D	+
chr12	43607985	43608328	RLTR10D	-
chr12	47885922	47886311	RLTR10D	+
chr12	48782780	48783120	RLTR10D	-
chr12	58715659	58716024	RLTR10D	+
chr12	63639857	63640208	RLTR10D	+
chr12	64486662	64487050	RLTR10D	-
chr12	74566584	74566925	RLTR10D	-
chr12	74574320	74574661	RLTR10D	-
chr12	76442380	76442722	RLTR10D	-
chr12	77129016	77129403	RLTR10D	-
chr12	78671257	78671630	RLTR10D	-
chr12	83005982	83006374	RLTR10D	-
chr12	10500209	10500491	IAP-d-int,IAP-d-int	+
chr12	10998843	11000000	IAP-d-int,IAP-d-int,IAP-d-int,IAP-d-int	-
chr12	17858440	17858722	IAP-d-int,IAP-d-int	+
chr12	17859056	17859399	IAP-d-int	+
chr12	18183124	18185753	IAP-d-int,IAP-d-int	+
chr12	18555879	18556719	IAP-d-int	+
chr12	18900501	18903080	IAP-d-int,IAP-d-int	+
chr12	19325364	19326204	IAP-d-int	+
chr12	19548508	19551167	IAP-d-int,IAP-d-int	+
chr12	19639845	19640058	IAP-d-int	-
chr12	19640367	19640646	IAP-d-int,IAP-d-int	-
chr12	19832700	19833240	IAP-d-int	-
chr12	19833826	19834100	IAP-d-int	-
chr12	19835787	19835976	IAP-d-int	-
chr12	19999086	19999926	IAP-d-int	+
chr12	20133641	20136300	IAP-d-int,IAP-d-int	+
chr12	20541504	20542344	IAP-d-int	+
chr12	20658880	20661493	IAP-d-int,IAP-d-int	+
chr12	20795321	20797951	IAP-d-int,IAP-d-int	+
chr12	21037473	21040101	IAP-d-int,IAP-d-int	+
chr12	21630847	21633478	IAP-d-int,IAP-d-int	-
chr12	22099370	22101950	IAP-d-int,IAP-d-int	-
chr12	22417748	22420327	IAP-d-int,IAP-d-int	-
chr12	22673958	22676618	IAP-d-int,IAP-d-int	-
chr12	22963606	22964446	IAP-d-int	-
chr12	23258370	23260950	IAP-d-int,IAP-d-int	-
chr12	23576781	23579360	IAP-d-int,IAP-d-int	-
chr12	24019772	24022431	IAP-d-int,IAP-d-int	-
chr12	24311152	24311995	IAP-d-int	-
chr12	28337505	28337726	IAP-d-int	-
chr12	58144252	58144730	IAP-d-int,IAP-d-int,IAP-d-int	-
chr12	74566925	74573307	IAP-d-int	-
chr12	74573813	74574318	IAP-d-int	-
chr12	91651979	91652260	IAP-d-int,IAP-d-int	+
chr12	101099530	101099807	IAP-d-int,IAP-d-int	+
chr12	111492776	111492914	IAP-d-int	-
chr12	115432042	115432207	IAP-d-int	-
chr12	115442166	115442449	IAP-d-int,IAP-d-int	+
chr12	115721401	115721566	IAP-d-int	-
chr12	115737791	115738074	IAP-d-int,IAP-d-int	+
chr12	119774120	119774979	IAP-d-int,IAP-d-int,IAP-d-int	+
chr12	5052523	5054493	RLTR10-int	-
chr12	7589599	7591594	RLTR10-int	-
chr12	7627246	7628604	RLTR10-int	-
chr12	7628773	7629763	RLTR10-int	-
chr12	10499379	10499767	RLTR10-int	+
chr12	10998147	10998842	RLTR10-int	-
chr12	11000004	11000041	RLTR10-int	-
chr12	12331155	12333139	RLTR10-int	-
chr12	17857262	17858254	RLTR10-int	+
chr12	19047556	19048551	RLTR10-int	+
chr12	19048699	19048822	RLTR10-int	+
chr12	19048991	19049242	RLTR10-int	+
chr12	19057543	19058186	RLTR10-int	+
chr12	19559928	19562342	RLTR10-int	+
chr12	19945821	19947858	RLTR10-int	+
chr12	20153509	20153768	RLTR10-int	-
chr12	20154256	20156228	RLTR10-int	-
chr12	20156716	20158688	RLTR10-int	-
chr12	20159176	20161148	RLTR10-int	-
chr12	20995805	20996065	RLTR10-int	-
chr12	20996467	20998385	RLTR10-int	-
chr12	21005751	21007767	RLTR10-int	-
chr12	22261008	22261651	RLTR10-int	-
chr12	22269953	22270204	RLTR10-int	-
chr12	22270373	22271637	RLTR10-int	-
chr12	22771476	22773418	RLTR10-int	-
chr12	23413376	23414019	RLTR10-int	-
chr12	23422321	23422572	RLTR10-int	-
chr12	23422742	23424008	RLTR10-int	-
chr12	23801853	23804083	RLTR10-int	+
chr12	23804560	23804764	RLTR10-int	+
chr12	24725180	24727198	RLTR10-int	-
chr12	28338157	28338329	RLTR10-int	-
chr12	28338724	28338929	RLTR10-int	-
chr12	28339147	28339324	RLTR10-int	-
chr12	28843407	28843462	RLTR10-int	-
chr12	36099809	36101731	RLTR10-int	-
chr12	38747268	38749376	RLTR10-int	-
chr12	38979763	38981820	RLTR10-int	-
chr12	42870706	42872579	RLTR10-int	+
chr12	42872985	42873381	RLTR10-int	+
chr12	42873850	42875331	RLTR10-int	+
chr12	43568093	43569089	RLTR10-int	-
chr12	43569366	43570353	RLTR10-int	-
chr12	46252431	46254587	RLTR10-int	+
chr12	46270924	46272864	RLTR10-int	+
chr12	47329254	47331266	RLTR10-int	-
chr12	54391660	54393899	RLTR10-int	+
chr12	60361068	60363073	RLTR10-int	-
chr12	64394078	64396076	RLTR10-int	-
chr12	65507310	65509240	RLTR10-int	-
chr12	66200620	66201588	RLTR10-int	-
chr12	66202119	66202998	RLTR10-int	-
chr12	77802399	77803683	RLTR10-int	+
chr12	78672219	78674141	RLTR10-int	-
chr12	79056875	79059029	RLTR10-int	-
chr12	83960992	83963225	RLTR10-int	-
chr12	87155090	87155377	RLTR10-int	-
chr12	91076404	91076664	RLTR10-int	-
chr12	91077180	91079130	RLTR10-int	-
chr12	91140224	91142279	RLTR10-int	+
chr12	91651157	91651543	RLTR10-int	+
chr12	96138667	96140970	RLTR10-int	-
chr12	96848579	96848848	RLTR10-int	-
chr12	96863131	96865291	RLTR10-int	+
chr12	98174161	98176126	RLTR10-int	+
chr12	101099083	101099135	RLTR10-int	+
chr12	102426656	102426917	RLTR10-int	-
chr12	102427347	102429293	RLTR10-int	-
chr12	103930018	103931984	RLTR10-int	-
chr12	109932575	109934573	RLTR10-int	-
chr12	110305793	110307713	RLTR10-int	+
chr12	112084848	112085111	RLTR10-int	-
chr12	113923006	113923310	RLTR10-int	-
chr12	114853438	114855379	RLTR10-int	-
chr12	115093720	115095692	RLTR10-int	-
chr12	115095837	115095998	RLTR10-int	-
chr12	115432629	115433018	RLTR10-int	-
chr12	115433248	115433428	RLTR10-int	-
chr12	115440974	115441155	RLTR10-int	+
chr12	115441354	115441739	RLTR10-int	+
chr12	115721988	115722374	RLTR10-int	-
chr12	115722660	115722841	RLTR10-int	-
chr12	115736600	115736781	RLTR10-int	+
chr12	115736980	115737367	RLTR10-int	+
chr12	115969876	115971870	RLTR10-int	-
chr12	119297235	119297495	RLTR10-int	-
chr12	119298024	119299967	RLTR10-int	-
chr12	119772998	119774095	RLTR10-int	+
chr12	119774989	119775610	RLTR10-int	+
chr12	6888606	6888951	RLTR10B	+
chr12	14742667	14742915	RLTR10B	+
chr12	15301005	15301274	RLTR10B	+
chr12	18414985	18415320	RLTR10B	-
chr12	18435280	18435598	RLTR10B	+
chr12	18448301	18448650	RLTR10B,RLTR10B	+
chr12	19094973	19095272	RLTR10B	-
chr12	20332256	20332605	RLTR10B,RLTR10B	-
chr12	20335047	20335384	RLTR10B	-
chr12	20355348	20355642	RLTR10B	+
chr12	20361909	20362244	RLTR10B,RLTR10B	+
chr12	21841654	21841989	RLTR10B,RLTR10B	-
chr12	21848266	21848560	RLTR10B	-
chr12	21868564	21868901	RLTR10B	+
chr12	21871267	21871616	RLTR10B,RLTR10B	+
chr12	33148931	33149016	RLTR10B	+
chr12	33936272	33936541	RLTR10B	+
chr12	43034169	43034350	RLTR10B	-
chr12	43683984	43684246	RLTR10B	+
chr12	43988971	43989013	RLTR10B	+
chr12	46833287	46833472	RLTR10B	-
chr12	58277983	58278315	RLTR10B,RLTR10B	+
chr12	82739582	82739902	RLTR10B	-
chr12	82742199	82742599	RLTR10B,RLTR10B	-
chr12	85644889	85645137	RLTR10B	+
chr12	5790320	5790732	RLTR10B2	-
chr12	7384090	7384461	RLTR10B2	-
chr12	11163473	11163874	RLTR10B2	-
chr12	15367297	15367698	RLTR10B2	+
chr12	17859703	17859802	RLTR10B2	+
chr12	28336422	28336822	RLTR10B2	-
chr12	28339324	28339679	RLTR10B2	-
chr12	33662281	33662644	RLTR10B2	-
chr12	36321127	36321591	RLTR10B2	+
chr12	37185911	37186354	RLTR10B2	-
chr12	39834558	39834952	RLTR10B2	+
chr12	43517941	43518317	RLTR10B2	-
chr12	43989020	43989368	RLTR10B2	+
chr12	44799904	44800267	RLTR10B2	+
chr12	45536161	45536560	RLTR10B2	+
chr12	55509610	55510007	RLTR10B2	-
chr12	58405379	58405762	RLTR10B2,RLTR10B2	-
chr12	60885553	60885954	RLTR10B2	+
chr12	63448161	63448527	RLTR10B2	+
chr12	67666588	67667050	RLTR10B2	-
chr12	69899655	69900022	RLTR10B2	-
chr12	74305785	74306196	RLTR10B2,RLTR10B2	-
chr12	74310418	74310829	RLTR10B2,RLTR10B2	-
chr12	78084183	78084573	RLTR10B2	-
chr12	82013959	82014360	RLTR10B2	+
chr12	82044785	82045186	RLTR10B2	+
chr12	82510030	82510396	RLTR10B2	+
chr12	83885299	83885653	RLTR10B2	+
chr12	90463873	90464258	RLTR10B2	-
chr12	91106185	91106558	RLTR10B2	+
chr12	91650416	91650774	RLTR10B2	+
chr12	104154301	104154692	RLTR10B2	-
chr12	107333356	107333721	RLTR10B2	-
chr12	114158742	114159106	RLTR10B2	-
chr12	115430967	115431290	RLTR10B2	-
chr12	115433438	115433846	RLTR10B2	-
chr12	115440564	115440965	RLTR10B2	+
chr12	115443132	115443532	RLTR10B2	+
chr12	115720326	115720649	RLTR10B2	-
chr12	115722850	115723212	RLTR10B2	-
chr12	115736190	115736591	RLTR10B2	+
chr12	115738757	115739133	RLTR10B2	+
chr12	8621017	8621448	RLTR10C	-
chr12	8627695	8628126	RLTR10C	-
chr12	9834479	9834976	RLTR10C	-
[truncated: 8,171 more rows]

## Sheet: Table S7
RLTR10 family	# curated insertions	# overlapping summits	% peak over insertion	FIMO query motif (concatenated 'RLTR10' )	# of sequences with motif occurrences (p< 0.0001;q<0.001)	% of sequences with motif occurrences (p< 0.0001;q<0.001)
RLTR10	2702	1104	40.8586	GACTTGCACCTGACTTCCTCATAT	2578	95.4108
RLTR10A	773	497	64.295	GACTTGCACCTGACTTCCTCATAT	664	85.8991
RLTR10B	360	0	0	GACTTGCACCTGACTTCCTCATAT	0	0
RLTR10B2	785	0	0	GACTTGCACCTGACTTCCTCATAT	0	0
RLTR10C	1729	0	0	GACTTGCACCTGACTTCCTCATAT	0	0
RLTR10D	485	277	57.1134	GACTTGCACCTGACTTCCTCATAT	458	94.433
RLTR10D2	220	10	4.54545	GACTTGCACCTGACTTCCTCATAT	195	88.6364
RLTR10E	226	0	0	GACTTGCACCTGACTTCCTCATAT	0	0
RLTR10F	466	0	0	GACTTGCACCTGACTTCCTCATAT	0	0

## Sheet: Table S8
Type of full length ERV	# curated LTRs	# "solo" LTRs	# "full-length" ERVs*	# of others configurations **	# "solo" LTRs (%)	# of "full-length" ERVs (%) *	# of others configurations **
RLTR10 - RLTR10-int	2702	1026	1422	235	37.9719	52.6277	8.69726
RLTR10A - RLTR10-int	773	599	22	150	77.4903	2.84605	19.4049
RLTR10D - Iap-d-int	485	268	142	72	55.2577	29.2784	14.8454
*some 'full lenght' insertions contain > 2 LTR elements
** other elements are partial ERVs (e.g. -int elements associated with only one flanking LTR)

## Sheet: Table S9
Chromosome	Start	End	Kind	Strand	Configuration
chr10	4935213	4938041	RLTR10-LTR/RLTR10-int	+	LTR,INT,LTR
chr10	14559243	14562192	RLTR10-LTR/RLTR10-int	+	LTR,INT,LTR
chr10	26167936	26170962	RLTR10-LTR/RLTR10-int	+	LTR,INT,LTR
chr10	26640950	26644497	RLTR10-LTR/RLTR10-int	+	LTR,INT,LTR,INT
chr10	55079854	55082788	RLTR10-LTR/RLTR10-int	+	LTR,INT,LTR
chr10	64621688	64624460	RLTR10-LTR/RLTR10-int	+	LTR,INT,LTR
chr10	66307262	66310332	RLTR10-LTR/RLTR10-int	+	LTR,INT,LTR,INT
chr10	68243357	68246445	RLTR10-LTR/RLTR10-int	+	LTR,INT,LTR
chr10	70657411	70660525	RLTR10-LTR/RLTR10-int	+	LTR,INT,LTR,INT
chr10	71111182	71114206	RLTR10-LTR/RLTR10-int	+	LTR,INT,LTR
chr10	87405269	87408173	RLTR10-LTR/RLTR10-int	+	LTR,INT,LTR
chr10	90471170	90474195	RLTR10-LTR/RLTR10-int	+	LTR,INT,LTR
chr10	91585195	91587584	RLTR10-LTR/RLTR10-int	+	LTR,INT,LTR
chr10	107100418	107103565	RLTR10-LTR/RLTR10-int	+	LTR,INT,LTR
chr10	113573792	113576685	RLTR10-LTR/RLTR10-int	+	LTR,INT,LTR
chr10	118030390	118033234	RLTR10-LTR/RLTR10-int	+	LTR,INT,LTR
chr10	120885325	120888083	RLTR10-LTR/RLTR10-int	+	LTR,INT,LTR
chr10	124309758	124312750	RLTR10-LTR/RLTR10-int	+	LTR,INT,LTR
chr10	129210890	129213239	RLTR10-LTR/RLTR10-int	+	LTR,INT,LTR
chr10	130485380	130488355	RLTR10-LTR/RLTR10-int	+	LTR,INT,LTR
chr10	10591924	10594904	RLTR10-LTR/RLTR10-int	-	LTR,INT,LTR
chr10	23658528	23661817	RLTR10-LTR/RLTR10-int	-	LTR,INT,LTR
chr10	36777320	36780282	RLTR10-LTR/RLTR10-int	-	LTR,INT,LTR
chr10	43833632	43836886	RLTR10-LTR/RLTR10-int	-	LTR,INT,LTR
chr10	47325865	47329474	RLTR10-LTR/RLTR10-int	-	INT,LTR,INT,LTR
chr10	48533713	48536898	RLTR10-LTR/RLTR10-int	-	LTR,INT,LTR
chr10	71571165	71574382	RLTR10-LTR/RLTR10-int	-	LTR,INT,LTR
chr10	81798621	81802464	RLTR10-LTR/RLTR10-int	-	LTR,INT,LTR
chr10	81957967	81961825	RLTR10-LTR/RLTR10-int	-	LTR,INT,LTR
chr10	89989183	89992296	RLTR10-LTR/RLTR10-int	-	LTR,INT,LTR
chr10	93377308	93380074	RLTR10-LTR/RLTR10-int	-	LTR,INT,LTR
chr10	100228896	100232060	RLTR10-LTR/RLTR10-int	-	LTR,INT,LTR
chr10	112682349	112685526	RLTR10-LTR/RLTR10-int	-	LTR,INT,LTR
chr10	119698841	119701629	RLTR10-LTR/RLTR10-int	-	LTR,INT,LTR
chr10	129968485	129970933	RLTR10-LTR/RLTR10-int	-	LTR,INT,LTR
chr10	129977360	129979808	RLTR10-LTR/RLTR10-int	-	LTR,INT,LTR
chr11	4049337	4052026	RLTR10-LTR/RLTR10-int	+	LTR,INT,LTR
chr11	5935116	5938456	RLTR10-LTR/RLTR10-int	+	LTR,INT,LTR
chr11	6238752	6241783	RLTR10-LTR/RLTR10-int	+	LTR,INT,LTR
chr11	10198088	10201002	RLTR10-LTR/RLTR10-int	+	LTR,INT,LTR
chr11	14569054	14571542	RLTR10-LTR/RLTR10-int	+	LTR,INT,LTR
chr11	37481792	37485071	RLTR10-LTR/RLTR10-int	+	LTR,INT,LTR
chr11	58518575	58521512	RLTR10-LTR/RLTR10-int	+	LTR,INT,LTR
chr11	61593624	61596429	RLTR10-LTR/RLTR10-int	+	LTR,INT,LTR
chr11	72276603	72279478	RLTR10-LTR/RLTR10-int	+	LTR,INT,LTR
chr11	114659407	114662221	RLTR10-LTR/RLTR10-int	+	LTR,INT,LTR
chr11	4664357	4667112	RLTR10-LTR/RLTR10-int	-	LTR,INT,LTR
chr11	11123892	11126904	RLTR10-LTR/RLTR10-int	-	LTR,INT,LTR
chr11	12662436	12665274	RLTR10-LTR/RLTR10-int	-	LTR,INT,LTR
chr11	18106602	18109357	RLTR10-LTR/RLTR10-int	-	LTR,INT,LTR
chr11	31596433	31599496	RLTR10-LTR/RLTR10-int	-	LTR,INT,LTR
chr11	41088512	41091728	RLTR10-LTR/RLTR10-int	-	LTR,INT,LTR
chr11	46412223	46415207	RLTR10-LTR/RLTR10-int	-	LTR,INT,LTR
chr11	48624303	48627216	RLTR10-LTR/RLTR10-int	-	LTR,INT,LTR
chr11	52681522	52684664	RLTR10-LTR/RLTR10-int	-	LTR,INT,LTR
chr11	54854017	54856912	RLTR10-LTR/RLTR10-int	-	LTR,INT,LTR
chr11	73560724	73563061	RLTR10-LTR/RLTR10-int	-	LTR,INT,LTR
chr11	92128437	92131251	RLTR10-LTR/RLTR10-int	-	LTR,INT,LTR
chr11	112429949	112433199	RLTR10-LTR/RLTR10-int	-	LTR,INT,LTR
chr11	117897423	117900748	RLTR10-LTR/RLTR10-int	-	LTR,INT,LTR
chr11	121883226	121884422	RLTR10-LTR/RLTR10-int	-	INT,LTR,INT,LTR
chr12	19559469	19562803	RLTR10-LTR/RLTR10-int	+	LTR,INT,LTR
chr12	19945367	19948312	RLTR10-LTR/RLTR10-int	+	LTR,INT,LTR
chr12	23801386	23804764	RLTR10-LTR/RLTR10-int	+	LTR,INT,LTR,INT
chr12	42870378	42873381	RLTR10-LTR/RLTR10-int	+	LTR,INT,LTR,INT
chr12	46251941	46255042	RLTR10-LTR/RLTR10-int	+	LTR,INT,LTR
chr12	46270487	46273301	RLTR10-LTR/RLTR10-int	+	LTR,INT,LTR
chr12	54391294	54394264	RLTR10-LTR/RLTR10-int	+	LTR,INT,LTR
chr12	77801931	77804151	RLTR10-LTR/RLTR10-int	+	LTR,INT,LTR
chr12	91139744	91142760	RLTR10-LTR/RLTR10-int	+	LTR,INT,LTR
chr12	96863035	96865646	RLTR10-LTR/RLTR10-int	+	LTR,INT,LTR
chr12	98173712	98176563	RLTR10-LTR/RLTR10-int	+	LTR,INT,LTR
chr12	110305116	110308317	RLTR10-LTR/RLTR10-int	+	LTR,INT,LTR
chr12	5052045	5055013	RLTR10-LTR/RLTR10-int	-	LTR,INT,LTR
chr12	7589090	7592111	RLTR10-LTR/RLTR10-int	-	LTR,INT,LTR
chr12	12330668	12333626	RLTR10-LTR/RLTR10-int	-	LTR,INT,LTR
chr12	20153509	20161636	RLTR10-LTR/RLTR10-int	-	INT,LTR,INT,LTR,INT,LTR,INT,LTR
chr12	20995805	20998474	RLTR10-LTR/RLTR10-int	-	INT,LTR,INT,LTR
chr12	21005328	21008200	RLTR10-LTR/RLTR10-int	-	LTR,INT,LTR
chr12	22771052	22773852	RLTR10-LTR/RLTR10-int	-	LTR,INT,LTR
chr12	24724795	24727588	RLTR10-LTR/RLTR10-int	-	LTR,INT,LTR
chr12	36099371	36102169	RLTR10-LTR/RLTR10-int	-	LTR,INT,LTR
chr12	38746828	38749816	RLTR10-LTR/RLTR10-int	-	LTR,INT,LTR
chr12	38979239	38982342	RLTR10-LTR/RLTR10-int	-	LTR,INT,LTR
chr12	47328835	47331427	RLTR10-LTR/RLTR10-int	-	LTR,INT,LTR
chr12	60360645	60363495	RLTR10-LTR/RLTR10-int	-	LTR,INT,LTR
chr12	64393607	64396545	RLTR10-LTR/RLTR10-int	-	LTR,INT,LTR
chr12	65506923	65509343	RLTR10-LTR/RLTR10-int	-	LTR,INT,LTR
chr12	78671798	78674575	RLTR10-LTR/RLTR10-int	-	LTR,INT,LTR
chr12	79056449	79059463	RLTR10-LTR/RLTR10-int	-	LTR,INT,LTR
chr12	83960485	83963764	RLTR10-LTR/RLTR10-int	-	LTR,INT,LTR
chr12	91076404	91079644	RLTR10-LTR/RLTR10-int	-	INT,LTR,INT,LTR
chr12	96138136	96141499	RLTR10-LTR/RLTR10-int	-	LTR,INT,LTR
chr12	102426656	102429723	RLTR10-LTR/RLTR10-int	-	INT,LTR,INT,LTR
chr12	103929658	103932340	RLTR10-LTR/RLTR10-int	-	LTR,INT,LTR
chr12	109932084	109935078	RLTR10-LTR/RLTR10-int	-	LTR,INT,LTR
chr12	114853052	114855779	RLTR10-LTR/RLTR10-int	-	LTR,INT,LTR
chr12	119297235	119300494	RLTR10-LTR/RLTR10-int	-	INT,LTR,INT,LTR
chr13	8665709	8668458	RLTR10-LTR/RLTR10-int	+	LTR,INT,LTR
chr13	14399769	14402255	RLTR10-LTR/RLTR10-int	+	LTR,INT,LTR
chr13	14851928	14858660	RLTR10-LTR/RLTR10-int	+	LTR,INT,LTR
chr13	15831655	15837099	RLTR10-LTR/RLTR10-int	+	LTR,INT,LTR,INT,LTR
chr13	31593889	31597047	RLTR10-LTR/RLTR10-int	+	LTR,INT,LTR
chr13	36922869	36925725	RLTR10-LTR/RLTR10-int	+	LTR,INT,LTR
chr13	39036832	39039692	RLTR10-LTR/RLTR10-int	+	LTR,INT,LTR
chr13	44350575	44353384	RLTR10-LTR/RLTR10-int	+	LTR,INT,LTR
chr13	49799588	49802298	RLTR10-LTR/RLTR10-int	+	LTR,INT,LTR
chr13	50169147	50173714	RLTR10-LTR/RLTR10-int	+	LTR,INT,LTR
chr13	55026472	55027742	RLTR10-LTR/RLTR10-int	+	LTR,INT,LTR,INT
chr13	65987407	65990541	RLTR10-LTR/RLTR10-int	+	LTR,INT,LTR
chr13	74810750	74813551	RLTR10-LTR/RLTR10-int	+	LTR,INT,LTR
chr13	75697235	75700026	RLTR10-LTR/RLTR10-int	+	LTR,INT,LTR
chr13	75861871	75864876	RLTR10-LTR/RLTR10-int	+	LTR,INT,LTR
chr13	79263794	79266875	RLTR10-LTR/RLTR10-int	+	LTR,INT,LTR
chr13	84535811	84538987	RLTR10-LTR/RLTR10-int	+	LTR,INT,LTR
chr13	96706709	96709204	RLTR10-LTR/RLTR10-int	+	LTR,INT,LTR
chr13	110337960	110340868	RLTR10-LTR/RLTR10-int	+	LTR,INT,LTR
chr13	112224579	112227448	RLTR10-LTR/RLTR10-int	+	LTR,INT,LTR
chr13	119976382	119980172	RLTR10-LTR/RLTR10-int	+	LTR,INT,LTR
chr13	3101188	3103715	RLTR10-LTR/RLTR10-int	-	LTR,INT,LTR
chr13	13337723	13340838	RLTR10-LTR/RLTR10-int	-	LTR,INT,LTR
chr13	28213295	28216447	RLTR10-LTR/RLTR10-int	-	LTR,INT,LTR
chr13	32637525	32640324	RLTR10-LTR/RLTR10-int	-	LTR,INT,LTR
chr13	34139304	34142344	RLTR10-LTR/RLTR10-int	-	LTR,INT,LTR
chr13	50637446	50641972	RLTR10-LTR/RLTR10-int	-	LTR,INT,LTR
chr13	53948763	53951819	RLTR10-LTR/RLTR10-int	-	LTR,INT,LTR
chr13	63142015	63145207	RLTR10-LTR/RLTR10-int	-	LTR,INT,LTR
chr13	65055476	65058269	RLTR10-LTR/RLTR10-int	-	LTR,INT,LTR
chr13	65321818	65324919	RLTR10-LTR/RLTR10-int	-	LTR,INT,LTR
chr13	73876446	73879736	RLTR10-LTR/RLTR10-int	-	LTR,INT,LTR
chr13	80489093	80492251	RLTR10-LTR/RLTR10-int	-	LTR,INT,LTR
chr13	83134524	83137713	RLTR10-LTR/RLTR10-int	-	LTR,INT,LTR
chr13	86922063	86925073	RLTR10-LTR/RLTR10-int	-	LTR,INT,LTR,INT,LTR
chr13	102435338	102438139	RLTR10-LTR/RLTR10-int	-	LTR,INT,LTR
chr13	105123493	105128671	RLTR10-LTR/RLTR10-int	-	LTR,INT,LTR,INT,LTR
chr13	106294073	106297041	RLTR10-LTR/RLTR10-int	-	LTR,INT,LTR
chr13	109672686	109675607	RLTR10-LTR/RLTR10-int	-	LTR,INT,LTR
chr13	113307927	113311012	RLTR10-LTR/RLTR10-int	-	INT,LTR,INT,LTR
chr13	113649364	113652210	RLTR10-LTR/RLTR10-int	-	LTR,INT,LTR
chr13	120082355	120086145	RLTR10-LTR/RLTR10-int	-	LTR,INT,LTR
chr14	8887849	8890987	RLTR10-LTR/RLTR10-int	+	LTR,INT,LTR
chr14	16012515	16015243	RLTR10-LTR/RLTR10-int	+	LTR,INT,LTR
chr14	16938048	16941189	RLTR10-LTR/RLTR10-int	+	LTR,INT,LTR
chr14	19830818	19831493	RLTR10-LTR/RLTR10-int	+	LTR,INT,LTR
chr14	33667308	33670012	RLTR10-LTR/RLTR10-int	+	LTR,INT,LTR
chr14	44459532	44462315	RLTR10-LTR/RLTR10-int	+	LTR,INT,LTR
chr14	47607426	47610538	RLTR10-LTR/RLTR10-int	+	LTR,INT,LTR
chr14	51750684	51753397	RLTR10-LTR/RLTR10-int	+	LTR,INT,LTR
chr14	52868332	52871576	RLTR10-LTR/RLTR10-int	+	LTR,INT,LTR
chr14	53179290	53182535	RLTR10-LTR/RLTR10-int	+	LTR,INT,LTR
chr14	59774321	59777362	RLTR10-LTR/RLTR10-int	+	LTR,INT,LTR
chr14	68810280	68813008	RLTR10-LTR/RLTR10-int	+	LTR,INT,LTR
chr14	77233977	77237149	RLTR10-LTR/RLTR10-int	+	LTR,INT,LTR
chr14	78663962	78666675	RLTR10-LTR/RLTR10-int	+	LTR,INT,LTR
chr14	87809361	87812061	RLTR10-LTR/RLTR10-int	+	LTR,INT,LTR
chr14	88854166	88857344	RLTR10-LTR/RLTR10-int	+	LTR,INT,LTR
chr14	89372764	89373417	RLTR10-LTR/RLTR10-int	+	LTR,INT,LTR,INT
chr14	91992103	91995053	RLTR10-LTR/RLTR10-int	+	LTR,INT,LTR,INT
chr14	94810105	94813135	RLTR10-LTR/RLTR10-int	+	LTR,INT,LTR
chr14	100855927	100859116	RLTR10-LTR/RLTR10-int	+	LTR,INT,LTR
chr14	111873806	111876744	RLTR10-LTR/RLTR10-int	+	LTR,INT,LTR
chr14	113784559	113787397	RLTR10-LTR/RLTR10-int	+	LTR,INT,LTR
chr14	123480436	123483219	RLTR10-LTR/RLTR10-int	+	LTR,INT,LTR
chr14	123997332	124000613	RLTR10-LTR/RLTR10-int	+	LTR,INT,LTR
chr14	15460701	15463807	RLTR10-LTR/RLTR10-int	-	LTR,INT,LTR
chr14	21593984	21596910	RLTR10-LTR/RLTR10-int	-	LTR,INT,LTR
chr14	42404462	42407626	RLTR10-LTR/RLTR10-int	-	INT,LTR,INT,LTR
chr14	45862450	45865162	RLTR10-LTR/RLTR10-int	-	LTR,INT,LTR
chr14	47951923	47954811	RLTR10-LTR/RLTR10-int	-	LTR,INT,LTR
chr14	55445730	55448671	RLTR10-LTR/RLTR10-int	-	LTR,INT,LTR
chr14	80147713	80150861	RLTR10-LTR/RLTR10-int	-	LTR,INT,LTR
chr14	86913870	86917290	RLTR10-LTR/RLTR10-int	-	INT,LTR,INT,LTR
chr14	97323240	97326143	RLTR10-LTR/RLTR10-int	-	LTR,INT,LTR
chr14	100693042	100696028	RLTR10-LTR/RLTR10-int	-	LTR,INT,LTR
chr14	102813553	102816428	RLTR10-LTR/RLTR10-int	-	LTR,INT,LTR
chr14	106002695	106005712	RLTR10-LTR/RLTR10-int	-	LTR,INT,LTR
chr14	108300300	108303248	RLTR10-LTR/RLTR10-int	-	LTR,INT,LTR
chr14	108338038	108340779	RLTR10-LTR/RLTR10-int	-	LTR,INT,LTR
chr14	109011156	109014909	RLTR10-LTR/RLTR10-int	-	LTR,INT,LTR
chr14	113538383	113541286	RLTR10-LTR/RLTR10-int	-	LTR,INT,LTR
chr14	116074278	116077343	RLTR10-LTR/RLTR10-int	-	LTR,INT,LTR
chr14	120793509	120796442	RLTR10-LTR/RLTR10-int	-	LTR,INT,LTR
chr14	121066349	121069564	RLTR10-LTR/RLTR10-int	-	INT,LTR,INT,LTR
chr15	3360646	3363726	RLTR10-LTR/RLTR10-int	+	LTR,INT,LTR
chr15	3547928	3551086	RLTR10-LTR/RLTR10-int	+	LTR,INT,LTR
chr15	6226126	6229211	RLTR10-LTR/RLTR10-int	+	LTR,INT,LTR
chr15	14394909	14395952	RLTR10-LTR/RLTR10-int	+	LTR,INT,LTR,INT
chr15	21889322	21892314	RLTR10-LTR/RLTR10-int	+	LTR,INT,LTR
chr15	31755860	31758711	RLTR10-LTR/RLTR10-int	+	LTR,INT,LTR
chr15	56873811	56876959	RLTR10-LTR/RLTR10-int	+	LTR,INT,LTR
chr15	65178099	65181211	RLTR10-LTR/RLTR10-int	+	LTR,INT,LTR
chr15	66216406	66219646	RLTR10-LTR/RLTR10-int	+	LTR,INT,LTR
chr15	67733822	67736816	RLTR10-LTR/RLTR10-int	+	LTR,INT,LTR
chr15	92796152	92798885	RLTR10-LTR/RLTR10-int	+	LTR,INT,LTR
chr15	8724447	8727539	RLTR10-LTR/RLTR10-int	-	LTR,INT,LTR
chr15	18125025	18127861	RLTR10-LTR/RLTR10-int	-	LTR,INT,LTR
chr15	19402598	19405523	RLTR10-LTR/RLTR10-int	-	LTR,INT,LTR
chr15	33138640	33141513	RLTR10-LTR/RLTR10-int	-	LTR,INT,LTR
chr15	60592020	60594998	RLTR10-LTR/RLTR10-int	-	LTR,INT,LTR
chr15	62632214	62635217	RLTR10-LTR/RLTR10-int	-	LTR,INT,LTR
chr15	79869783	79872905	RLTR10-LTR/RLTR10-int	-	LTR,INT,LTR
chr15	81492410	81495365	RLTR10-LTR/RLTR10-int	-	LTR,INT,LTR
chr15	82523492	82530157	RLTR10-LTR/RLTR10-int	-	LTR,INT,LTR
chr16	3820920	3823855	RLTR10-LTR/RLTR10-int	+	LTR,INT,LTR
chr16	4857820	4860646	RLTR10-LTR/RLTR10-int	+	LTR,INT,LTR
chr16	28854141	28857984	RLTR10-LTR/RLTR10-int	+	LTR,INT,LTR,INT
chr16	31087635	31090159	RLTR10-LTR/RLTR10-int	+	LTR,INT,LTR
chr16	31594448	31597234	RLTR10-LTR/RLTR10-int	+	LTR,INT,LTR
chr16	48540008	48543170	RLTR10-LTR/RLTR10-int	+	LTR,INT,LTR
chr16	50334171	50337188	RLTR10-LTR/RLTR10-int	+	LTR,INT,LTR
chr16	50773352	50776572	RLTR10-LTR/RLTR10-int	+	LTR,INT,LTR
chr16	66139628	66142599	RLTR10-LTR/RLTR10-int	+	LTR,INT,LTR
chr16	69162670	69164847	RLTR10-LTR/RLTR10-int	+	LTR,INT,LTR
chr16	70781980	70785092	RLTR10-LTR/RLTR10-int	+	LTR,INT,LTR
chr16	79667015	79670018	RLTR10-LTR/RLTR10-int	+	LTR,INT,LTR
chr16	80268094	80270731	RLTR10-LTR/RLTR10-int	+	LTR,INT,LTR
chr16	80895607	80898464	RLTR10-LTR/RLTR10-int	+	LTR,INT,LTR
chr16	90572794	90575901	RLTR10-LTR/RLTR10-int	+	LTR,INT,LTR
chr16	97721404	97724169	RLTR10-LTR/RLTR10-int	+	LTR,INT,LTR,INT,LTR
chr16	7460743	7463577	RLTR10-LTR/RLTR10-int	-	LTR,INT,LTR
chr16	15743717	15746540	RLTR10-LTR/RLTR10-int	-	LTR,INT,LTR
chr16	15823284	15826234	RLTR10-LTR/RLTR10-int	-	LTR,INT,LTR
chr16	17611860	17614583	RLTR10-LTR/RLTR10-int	-	LTR,INT,LTR
chr16	27463893	27466713	RLTR10-LTR/RLTR10-int	-	LTR,INT,LTR
chr16	37796586	37799727	RLTR10-LTR/RLTR10-int	-	LTR,INT,LTR
chr16	40759424	40760899	RLTR10-LTR/RLTR10-int	-	LTR,INT,LTR
chr16	45061743	45064659	RLTR10-LTR/RLTR10-int	-	LTR,INT,LTR
chr16	55322739	55325466	RLTR10-LTR/RLTR10-int	-	LTR,INT,LTR
chr16	59352063	59355090	RLTR10-LTR/RLTR10-int	-	LTR,INT,LTR
chr16	65030324	65033217	RLTR10-LTR/RLTR10-int	-	LTR,INT,LTR
chr16	71976185	71976873	RLTR10-LTR/RLTR10-int	-	LTR,INT,LTR
chr16	78846829	78849865	RLTR10-LTR/RLTR10-int	-	LTR,INT,LTR
chr16	78887015	78889840	RLTR10-LTR/RLTR10-int	-	LTR,INT,LTR
chr16	79852816	79855665	RLTR10-LTR/RLTR10-int	-	LTR,INT,LTR
chr16	86539469	86542341	RLTR10-LTR/RLTR10-int	-	LTR,INT,LTR
chr16	89184154	89187180	RLTR10-LTR/RLTR10-int	-	LTR,INT,LTR
chr17	9192386	9195060	RLTR10-LTR/RLTR10-int	+	LTR,INT,LTR
chr17	19322339	19324719	RLTR10-LTR/RLTR10-int	+	LTR,INT,LTR
chr17	22055730	22058811	RLTR10-LTR/RLTR10-int	+	LTR,INT,LTR
chr17	46317083	46320146	RLTR10-LTR/RLTR10-int	+	LTR,INT,LTR
chr17	53982397	53985389	RLTR10-LTR/RLTR10-int	+	LTR,INT,LTR
chr17	54759578	54762484	RLTR10-LTR/RLTR10-int	+	LTR,INT,LTR
chr17	67578669	67581586	RLTR10-LTR/RLTR10-int	+	LTR,INT,LTR
chr17	77797171	77800199	RLTR10-LTR/RLTR10-int	+	LTR,INT,LTR
chr17	88500801	88504106	RLTR10-LTR/RLTR10-int	+	LTR,INT,LTR
chr17	49911593	49914962	RLTR10-LTR/RLTR10-int	-	LTR,INT,LTR
chr17	64162225	64165127	RLTR10-LTR/RLTR10-int	-	LTR,INT,LTR
chr17	73886665	73889780	RLTR10-LTR/RLTR10-int	-	LTR,INT,LTR
chr17	82849977	82853082	RLTR10-LTR/RLTR10-int	-	LTR,INT,LTR
chr17	88617449	88620711	RLTR10-LTR/RLTR10-int	-	LTR,INT,LTR
chr17	92038405	92041628	RLTR10-LTR/RLTR10-int	-	LTR,INT,LTR
chr17	93148706	93151757	RLTR10-LTR/RLTR10-int	-	LTR,INT,LTR
chr18	3216712	3219704	RLTR10-LTR/RLTR10-int	+	LTR,INT,LTR
chr18	5499356	5502001	RLTR10-LTR/RLTR10-int	+	LTR,INT,LTR
chr18	6043284	6046199	RLTR10-LTR/RLTR10-int	+	LTR,INT,LTR,LTR
chr18	8180320	8183490	RLTR10-LTR/RLTR10-int	+	LTR,INT,LTR
chr18	8245953	8249162	RLTR10-LTR/RLTR10-int	+	LTR,INT,LTR,INT
chr18	8268620	8271806	RLTR10-LTR/RLTR10-int	+	LTR,INT,LTR,INT
chr18	9247680	9250611	RLTR10-LTR/RLTR10-int	+	LTR,INT,LTR
chr18	52207022	52208923	RLTR10-LTR/RLTR10-int	+	LTR,INT,LTR
chr18	54288016	54291078	RLTR10-LTR/RLTR10-int	+	LTR,INT,LTR
chr18	65285848	65288561	RLTR10-LTR/RLTR10-int	+	LTR,INT,LTR
chr18	71208144	71211338	RLTR10-LTR/RLTR10-int	+	LTR,INT,LTR
chr18	3699051	3701877	RLTR10-LTR/RLTR10-int	-	LTR,INT,LTR
chr18	3721016	3723995	RLTR10-LTR/RLTR10-int	-	LTR,INT,LTR
chr18	3814869	3817967	RLTR10-LTR/RLTR10-int	-	LTR,INT,LTR
chr18	3872468	3875763	RLTR10-LTR/RLTR10-int	-	LTR,INT,LTR
chr18	15940509	15944123	RLTR10-LTR/RLTR10-int	-	LTR,INT,LTR
chr18	41335537	41338367	RLTR10-LTR/RLTR10-int	-	LTR,INT,LTR
chr18	56826938	56830173	RLTR10-LTR/RLTR10-int	-	INT,LTR,INT,LTR
chr18	59265127	59268158	RLTR10-LTR/RLTR10-int	-	LTR,INT,LTR
chr18	65716287	65719399	RLTR10-LTR/RLTR10-int	-	LTR,INT,LTR
chr18	72457143	72460135	RLTR10-LTR/RLTR10-int	-	LTR,INT,LTR
chr18	72944970	72947869	RLTR10-LTR/RLTR10-int	-	LTR,INT,LTR
chr18	89312284	89315452	RLTR10-LTR/RLTR10-int	-	LTR,INT,LTR
chr18	90495640	90498390	RLTR10-LTR/RLTR10-int	-	LTR,INT,LTR
chr19	35076355	35079806	RLTR10-LTR/RLTR10-int	+	LTR,INT,LTR
chr19	36070400	36073326	RLTR10-LTR/RLTR10-int	+	LTR,INT,LTR
chr19	48743885	48746842	RLTR10-LTR/RLTR10-int	+	LTR,INT,LTR
chr19	50400351	50403354	RLTR10-LTR/RLTR10-int	+	LTR,INT,LTR
chr19	16670530	16673333	RLTR10-LTR/RLTR10-int	-	LTR,INT,LTR
chr19	28208095	28210208	RLTR10-LTR/RLTR10-int	-	LTR,INT,LTR
chr19	32876529	32879442	RLTR10-LTR/RLTR10-int	-	LTR,INT,LTR
chr19	47590380	47593315	RLTR10-LTR/RLTR10-int	-	LTR,INT,LTR
chr19	59221889	59224784	RLTR10-LTR/RLTR10-int	-	LTR,INT,LTR
chr1	19283230	19286317	RLTR10-LTR/RLTR10-int	+	LTR,INT,LTR
chr1	191385358	191388383	RLTR10-LTR/RLTR10-int	+	LTR,INT,LTR
chr1	29698021	29700898	RLTR10-LTR/RLTR10-int	+	LTR,INT,LTR
chr1	30573866	30577101	RLTR10-LTR/RLTR10-int	+	LTR,INT,LTR
chr1	32065946	32069189	RLTR10-LTR/RLTR10-int	+	LTR,INT,LTR
chr1	35316314	35319150	RLTR10-LTR/RLTR10-int	+	LTR,INT,LTR
chr1	35896120	35899422	RLTR10-LTR/RLTR10-int	+	LTR,INT,LTR
chr1	40306875	40309740	RLTR10-LTR/RLTR10-int	+	LTR,INT,LTR
chr1	48466476	48469777	RLTR10-LTR/RLTR10-int	+	LTR,INT,LTR
chr1	65539528	65542648	RLTR10-LTR/RLTR10-int	+	LTR,INT,LTR
chr1	6690633	6693792	RLTR10-LTR/RLTR10-int	+	LTR,INT,LTR
chr1	74606056	74608894	RLTR10-LTR/RLTR10-int	+	LTR,INT,LTR
chr1	84685554	84688524	RLTR10-LTR/RLTR10-int	+	LTR,INT,LTR
chr1	92526588	92529577	RLTR10-LTR/RLTR10-int	+	LTR,INT,LTR
chr1	94770518	94773617	RLTR10-LTR/RLTR10-int	+	LTR,INT,LTR
chr1	96114963	96118137	RLTR10-LTR/RLTR10-int	+	LTR,INT,LTR
chr1	15080204	15083246	RLTR10-LTR/RLTR10-int	+	LTR,INT,LTR
chr1	97778587	97781689	RLTR10-LTR/RLTR10-int	+	LTR,INT,LTR
chr1	99129210	99132226	RLTR10-LTR/RLTR10-int	+	LTR,INT,LTR
chr1	103178057	103181104	RLTR10-LTR/RLTR10-int	+	LTR,INT,LTR
chr1	104736722	104739888	RLTR10-LTR/RLTR10-int	+	LTR,INT,LTR
chr1	106730710	106733585	RLTR10-LTR/RLTR10-int	+	LTR,INT,LTR
chr1	115393651	115396423	RLTR10-LTR/RLTR10-int	+	LTR,INT,LTR
chr1	117089033	117091906	RLTR10-LTR/RLTR10-int	+	LTR,INT,LTR
chr1	124641721	124644771	RLTR10-LTR/RLTR10-int	+	LTR,INT,LTR
chr1	125244239	125247295	RLTR10-LTR/RLTR10-int	+	LTR,INT,LTR
chr1	125484366	125487259	RLTR10-LTR/RLTR10-int	+	LTR,INT,LTR
chr1	127590764	127593895	RLTR10-LTR/RLTR10-int	+	LTR,INT,LTR
chr1	144252421	144255697	RLTR10-LTR/RLTR10-int	+	LTR,INT,LTR
chr1	145527337	145535857	RLTR10-LTR/RLTR10-int	+	LTR,INT,LTR,INT,LTR,INT,LTR
chr1	158839044	158841014	RLTR10-LTR/RLTR10-int	+	LTR,INT,LTR
chr1	18760625	18763390	RLTR10-LTR/RLTR10-int	+	LTR,INT,LTR
chr1	166356708	166359832	RLTR10-LTR/RLTR10-int	+	LTR,INT,LTR,INT
chr1	171624410	171627203	RLTR10-LTR/RLTR10-int	+	LTR,INT,LTR
chr1	177758109	177761024	RLTR10-LTR/RLTR10-int	+	LTR,INT,LTR
chr1	179390730	179393685	RLTR10-LTR/RLTR10-int	+	LTR,INT,LTR
chr1	8026980	8030548	RLTR10-LTR/RLTR10-int	-	LTR,INT,LTR
chr1	10922377	10925640	RLTR10-LTR/RLTR10-int	-	LTR,INT,LTR
chr1	12038493	12041537	RLTR10-LTR/RLTR10-int	-	LTR,INT,LTR
chr1	16710302	16714108	RLTR10-LTR/RLTR10-int	-	LTR,INT,LTR
chr1	22157393	22160264	RLTR10-LTR/RLTR10-int	-	LTR,INT,LTR
chr1	28248581	28251676	RLTR10-LTR/RLTR10-int	-	LTR,INT,LTR
chr1	34602700	34605727	RLTR10-LTR/RLTR10-int	-	LTR,INT,LTR
chr1	49302629	49305750	RLTR10-LTR/RLTR10-int	-	LTR,INT,LTR
chr1	51867396	51870216	RLTR10-LTR/RLTR10-int	-	LTR,INT,LTR
chr1	64313637	64316441	RLTR10-LTR/RLTR10-int	-	LTR,INT,LTR
chr1	65125175	65128060	RLTR10-LTR/RLTR10-int	-	LTR,INT,LTR
chr1	78827833	78831036	RLTR10-LTR/RLTR10-int	-	LTR,INT,LTR
chr1	83232491	83235452	RLTR10-LTR/RLTR10-int	-	LTR,INT,LTR
chr1	104581162	104584188	RLTR10-LTR/RLTR10-int	-	LTR,INT,LTR
chr1	106921642	106924499	RLTR10-LTR/RLTR10-int	-	LTR,INT,LTR
chr1	108986523	108989338	RLTR10-LTR/RLTR10-int	-	LTR,INT,LTR
chr1	114111820	114114685	RLTR10-LTR/RLTR10-int	-	LTR,INT,LTR
chr1	117471550	117474542	RLTR10-LTR/RLTR10-int	-	LTR,INT,LTR
chr1	126627419	126630324	RLTR10-LTR/RLTR10-int	-	LTR,INT,LTR
chr1	140794425	140797998	RLTR10-LTR/RLTR10-int	-	INT,LTR,INT,LTR
chr1	147416110	147418846	RLTR10-LTR/RLTR10-int	-	LTR,INT,LTR
chr1	149177207	149180160	RLTR10-LTR/RLTR10-int	-	LTR,INT,LTR
chr1	163675438	163678532	RLTR10-LTR/RLTR10-int	-	LTR,INT,LTR
chr1	164656850	164659957	RLTR10-LTR/RLTR10-int	-	LTR,INT,LTR
chr1	176578757	176581508	RLTR10-LTR/RLTR10-int	-	LTR,INT,LTR
chr1	177923517	177926361	RLTR10-LTR/RLTR10-int	-	LTR,INT,LTR
chr1	181712959	181715595	RLTR10-LTR/RLTR10-int	-	LTR,INT,LTR
chr1	189451791	189454910	RLTR10-LTR/RLTR10-int	-	LTR,INT,LTR
chr1	190982751	190985592	RLTR10-LTR/RLTR10-int	-	LTR,INT,LTR
chr1	194654207	194656899	RLTR10-LTR/RLTR10-int	-	LTR,INT,LTR
chr2	20184311	20187375	RLTR10-LTR/RLTR10-int	+	LTR,INT,LTR
chr2	23785394	23788511	RLTR10-LTR/RLTR10-int	+	LTR,INT,LTR
chr2	47615683	47618698	RLTR10-LTR/RLTR10-int	+	LTR,INT,LTR
chr2	48784236	48787488	RLTR10-LTR/RLTR10-int	+	LTR,INT,LTR
chr2	56852729	56855279	RLTR10-LTR/RLTR10-int	+	LTR,INT,LTR
chr2	93294681	93297531	RLTR10-LTR/RLTR10-int	+	LTR,INT,LTR
chr2	96069918	96073317	RLTR10-LTR/RLTR10-int	+	LTR,INT,LTR
chr2	104694657	104697353	RLTR10-LTR/RLTR10-int	+	INT,LTR,INT,LTR
chr2	108420464	108423697	RLTR10-LTR/RLTR10-int	+	LTR,INT,LTR
chr2	120549174	120551924	RLTR10-LTR/RLTR10-int	+	LTR,INT,LTR
chr2	179298514	179301368	RLTR10-LTR/RLTR10-int	+	LTR,INT,LTR
chr2	10887043	10889915	RLTR10-LTR/RLTR10-int	-	LTR,INT,LTR
chr2	13249678	13252488	RLTR10-LTR/RLTR10-int	-	LTR,INT,LTR
chr2	13863467	13866299	RLTR10-LTR/RLTR10-int	-	LTR,INT,LTR
chr2	17651655	17654454	RLTR10-LTR/RLTR10-int	-	LTR,INT,LTR
chr2	19357734	19360833	RLTR10-LTR/RLTR10-int	-	LTR,INT,LTR
chr2	42200158	42202992	RLTR10-LTR/RLTR10-int	-	LTR,INT,LTR
chr2	50997310	51000117	RLTR10-LTR/RLTR10-int	-	LTR,INT,LTR
chr2	57417418	57420151	RLTR10-LTR/RLTR10-int	-	LTR,INT,LTR
chr2	80976597	80979570	RLTR10-LTR/RLTR10-int	-	LTR,INT,LTR
chr2	89099188	89102155	RLTR10-LTR/RLTR10-int	-	LTR,INT,LTR
chr2	129772447	129775381	RLTR10-LTR/RLTR10-int	-	LTR,INT,LTR
chr2	138452755	138455237	RLTR10-LTR/RLTR10-int	-	LTR,INT,LTR
chr2	148744861	148747693	RLTR10-LTR/RLTR10-int	-	LTR,INT,LTR
chr2	163833820	163836551	RLTR10-LTR/RLTR10-int	-	LTR,INT,LTR
chr3	4309227	4312063	RLTR10-LTR/RLTR10-int	+	LTR,INT,LTR
chr3	14716338	14719809	RLTR10-LTR/RLTR10-int	+	LTR,INT,LTR,INT
chr3	22373980	22376979	RLTR10-LTR/RLTR10-int	+	LTR,INT,LTR
chr3	28198201	28201291	RLTR10-LTR/RLTR10-int	+	LTR,INT,LTR
chr3	36255819	36258598	RLTR10-LTR/RLTR10-int	+	LTR,INT,LTR
chr3	68680071	68682863	RLTR10-LTR/RLTR10-int	+	LTR,INT,LTR
chr3	70744750	70747400	RLTR10-LTR/RLTR10-int	+	LTR,INT,LTR
chr3	76850293	76853001	RLTR10-LTR/RLTR10-int	+	LTR,INT,LTR
chr3	107395536	107398449	RLTR10-LTR/RLTR10-int	+	LTR,INT,LTR
chr3	138205761	138208170	RLTR10-LTR/RLTR10-int	+	LTR,INT,LTR
chr3	138683097	138685969	RLTR10-LTR/RLTR10-int	+	LTR,INT,LTR
chr3	144935886	144939038	RLTR10-LTR/RLTR10-int	+	LTR,INT,LTR
chr3	149707865	149711141	RLTR10-LTR/RLTR10-int	+	LTR,INT,LTR
chr3	151233463	151236507	RLTR10-LTR/RLTR10-int	+	LTR,INT,LTR
chr3	7301490	7304670	RLTR10-LTR/RLTR10-int	-	LTR,INT,LTR
chr3	7775566	7778819	RLTR10-LTR/RLTR10-int	-	INT,LTR,INT,LTR
chr3	10530700	10532006	RLTR10-LTR/RLTR10-int	-	INT,LTR,INT,LTR
chr3	12221358	12223804	RLTR10-LTR/RLTR10-int	-	LTR,INT,LTR
chr3	16009615	16012599	RLTR10-LTR/RLTR10-int	-	LTR,INT,LTR
chr3	16380388	16383177	RLTR10-LTR/RLTR10-int	-	LTR,INT,LTR
chr3	22702629	22705368	RLTR10-LTR/RLTR10-int	-	LTR,INT,LTR
chr3	31762144	31765088	RLTR10-LTR/RLTR10-int	-	LTR,INT,LTR
chr3	37214633	37217435	RLTR10-LTR/RLTR10-int	-	LTR,INT,LTR
chr3	42502653	42505686	RLTR10-LTR/RLTR10-int	-	LTR,INT,LTR
chr3	43147043	43150085	RLTR10-LTR/RLTR10-int	-	LTR,INT,LTR
chr3	43538800	43541876	RLTR10-LTR/RLTR10-int	-	LTR,INT,LTR
chr3	48733737	48736860	RLTR10-LTR/RLTR10-int	-	LTR,INT,LTR
chr3	48957125	48960057	RLTR10-LTR/RLTR10-int	-	LTR,INT,LTR
chr3	54824087	54826897	RLTR10-LTR/RLTR10-int	-	LTR,INT,LTR
chr3	59565289	59570385	RLTR10-LTR/RLTR10-int	-	LTR,INT,LTR,INT
chr3	76554797	76557811	RLTR10-LTR/RLTR10-int	-	LTR,INT,LTR
chr3	108935654	108938555	RLTR10-LTR/RLTR10-int	-	LTR,INT,LTR
chr3	137257865	137258547	RLTR10-LTR/RLTR10-int	-	LTR,INT,LTR
chr3	152014589	152017165	RLTR10-LTR/RLTR10-int	-	LTR,INT,LTR
chr3	156309567	156312870	RLTR10-LTR/RLTR10-int	-	INT,LTR,INT,LTR
chr4	8133265	8136993	RLTR10-LTR/RLTR10-int	+	LTR,INT,LTR
chr4	16361797	16364864	RLTR10-LTR/RLTR10-int	+	LTR,INT,LTR
chr4	20409118	20412525	RLTR10-LTR/RLTR10-int	+	LTR,INT,LTR
chr4	22739085	22742152	RLTR10-LTR/RLTR10-int	+	LTR,INT,LTR,INT
chr4	23421325	23424006	RLTR10-LTR/RLTR10-int	+	LTR,INT,LTR,INT,LTR
chr4	23438542	23441452	RLTR10-LTR/RLTR10-int	+	LTR,INT,LTR
chr4	24120381	24122931	RLTR10-LTR/RLTR10-int	+	LTR,INT,LTR
chr4	34350811	34353957	RLTR10-LTR/RLTR10-int	+	LTR,INT,LTR,INT
chr4	50406259	50409015	RLTR10-LTR/RLTR10-int	+	LTR,INT,LTR
chr4	57448832	57451465	RLTR10-LTR/RLTR10-int	+	LTR,INT,LTR
chr4	88254595	88257437	RLTR10-LTR/RLTR10-int	+	LTR,INT,LTR
chr4	96389274	96392482	RLTR10-LTR/RLTR10-int	+	LTR,INT,LTR
chr4	133917582	133920811	RLTR10-LTR/RLTR10-int	+	LTR,INT,LTR,INT,LTR
chr4	134383922	134387020	RLTR10-LTR/RLTR10-int	+	LTR,INT,LTR
chr4	142977450	142980003	RLTR10-LTR/RLTR10-int	+	LTR,INT,LTR
chr4	145756675	145762093	RLTR10-LTR/RLTR10-int	+	LTR,INT,LTR,INT,LTR
chr4	150983887	150986981	RLTR10-LTR/RLTR10-int	+	LTR,INT,LTR
chr4	4120073	4123360	RLTR10-LTR/RLTR10-int	-	INT,LTR,INT,LTR
chr4	7167034	7170227	RLTR10-LTR/RLTR10-int	-	LTR,INT,LTR
chr4	10486896	10489685	RLTR10-LTR/RLTR10-int	-	LTR,INT,LTR
chr4	15341325	15344177	RLTR10-LTR/RLTR10-int	-	LTR,INT,LTR
chr4	16246944	16249325	RLTR10-LTR/RLTR10-int	-	LTR,INT,LTR
chr4	17655507	17658220	RLTR10-LTR/RLTR10-int	-	LTR,INT,LTR
chr4	27473218	27475421	RLTR10-LTR/RLTR10-int	-	LTR,INT,LTR
chr4	29012790	29015716	RLTR10-LTR/RLTR10-int	-	LTR,INT,LTR
chr4	40424441	40427413	RLTR10-LTR/RLTR10-int	-	LTR,INT,LTR
chr4	62124776	62127910	RLTR10-LTR/RLTR10-int	-	LTR,INT,LTR
chr4	78658768	78661834	RLTR10-LTR/RLTR10-int	-	LTR,INT,LTR
chr4	80582607	80585891	RLTR10-LTR/RLTR10-int	-	LTR,INT,LTR
chr4	80927684	80930558	RLTR10-LTR/RLTR10-int	-	LTR,INT,LTR
chr4	89765805	89768760	RLTR10-LTR/RLTR10-int	-	LTR,INT,LTR
chr4	93902825	93905928	RLTR10-LTR/RLTR10-int	-	LTR,INT,LTR
chr4	97350175	97353005	RLTR10-LTR/RLTR10-int	-	LTR,INT,LTR
chr4	111270943	111274011	RLTR10-LTR/RLTR10-int	-	LTR,INT,LTR
chr4	119686675	119689531	RLTR10-LTR/RLTR10-int	-	LTR,INT,LTR
chr4	120109473	120112826	RLTR10-LTR/RLTR10-int	-	LTR,INT,LTR
chr4	140888688	140891472	RLTR10-LTR/RLTR10-int	-	LTR,INT,LTR
chr4	142556136	142559356	RLTR10-LTR/RLTR10-int	-	LTR,INT,LTR
chr5	17682151	17685443	RLTR10-LTR/RLTR10-int	+	LTR,INT,LTR
chr5	35548298	35551031	RLTR10-LTR/RLTR10-int	+	LTR,INT,LTR
chr5	37215612	37218632	RLTR10-LTR/RLTR10-int	+	LTR,INT,LTR
chr5	58570572	58573844	RLTR10-LTR/RLTR10-int	+	LTR,INT,LTR
chr5	61877876	61880836	RLTR10-LTR/RLTR10-int	+	LTR,INT,LTR
chr5	64426056	64428885	RLTR10-LTR/RLTR10-int	+	LTR,INT,LTR
chr5	69638514	69641578	RLTR10-LTR/RLTR10-int	+	LTR,INT,LTR
chr5	69697324	69700156	RLTR10-LTR/RLTR10-int	+	LTR,INT,LTR
chr5	78254938	78257724	RLTR10-LTR/RLTR10-int	+	LTR,INT,LTR
chr5	80774308	80776865	RLTR10-LTR/RLTR10-int	+	LTR,INT,LTR
chr5	93066804	93069984	RLTR10-LTR/RLTR10-int	+	LTR,INT,LTR,INT
chr5	97488108	97491243	RLTR10-LTR/RLTR10-int	+	LTR,INT,LTR
chr5	104693300	104696871	RLTR10-LTR/RLTR10-int	+	LTR,INT,LTR
chr5	107255341	107258598	RLTR10-LTR/RLTR10-int	+	LTR,INT,LTR,LTR
chr5	126052756	126055485	RLTR10-LTR/RLTR10-int	+	LTR,INT,LTR
chr5	141639730	141642602	RLTR10-LTR/RLTR10-int	+	LTR,INT,LTR
chr5	144090690	144093685	RLTR10-LTR/RLTR10-int	+	LTR,INT,LTR
chr5	6590851	6593585	RLTR10-LTR/RLTR10-int	-	LTR,INT,LTR
chr5	17354455	17357473	RLTR10-LTR/RLTR10-int	-	LTR,INT,LTR
chr5	26044170	26047142	RLTR10-LTR/RLTR10-int	-	LTR,INT,LTR
chr5	30758448	30761869	RLTR10-LTR/RLTR10-int	-	LTR,INT,LTR
chr5	46293236	46295615	RLTR10-LTR/RLTR10-int	-	LTR,INT,LTR
chr5	51237931	51240811	RLTR10-LTR/RLTR10-int	-	LTR,INT,LTR
chr5	54548567	54554521	RLTR10-LTR/RLTR10-int	-	LTR,INT,LTR,INT,LTR
chr5	55010062	55013205	RLTR10-LTR/RLTR10-int	-	LTR,INT,LTR
chr5	61331503	61334579	RLTR10-LTR/RLTR10-int	-	LTR,INT,LTR
chr5	63224966	63228015	RLTR10-LTR/RLTR10-int	-	LTR,INT,LTR
chr5	71399284	71402061	RLTR10-LTR/RLTR10-int	-	LTR,INT,LTR
chr5	73904823	73907633	RLTR10-LTR/RLTR10-int	-	LTR,INT,LTR
chr5	74785134	74787965	RLTR10-LTR/RLTR10-int	-	LTR,INT,LTR
chr5	75642573	75645479	RLTR10-LTR/RLTR10-int	-	LTR,INT,LTR
chr5	79046849	79049685	RLTR10-LTR/RLTR10-int	-	LTR,INT,LTR
chr5	83392626	83395011	RLTR10-LTR/RLTR10-int	-	LTR,INT,LTR
chr5	85514453	85517258	RLTR10-LTR/RLTR10-int	-	LTR,INT,LTR
chr5	96297204	96300152	RLTR10-LTR/RLTR10-int	-	INT,LTR,INT,LTR
chr5	104065455	104068816	RLTR10-LTR/RLTR10-int	-	LTR,INT,LTR
chr5	104473624	104476805	RLTR10-LTR/RLTR10-int	-	LTR,INT,LTR
chr5	111976261	111979224	RLTR10-LTR/RLTR10-int	-	LTR,INT,LTR
chr5	114879784	114882457	RLTR10-LTR/RLTR10-int	-	LTR,INT,LTR
chr6	15555874	15557344	RLTR10-LTR/RLTR10-int	+	LTR,INT,LTR,INT
chr6	19774240	19777057	RLTR10-LTR/RLTR10-int	+	LTR,INT,LTR
chr6	21841482	21843967	RLTR10-LTR/RLTR10-int	+	LTR,INT,LTR
chr6	26064308	26067545	RLTR10-LTR/RLTR10-int	+	LTR,INT,LTR
chr6	26751833	26755036	RLTR10-LTR/RLTR10-int	+	LTR,INT,LTR
chr6	29975367	29978243	RLTR10-LTR/RLTR10-int	+	LTR,INT,LTR
chr6	41926583	41929332	RLTR10-LTR/RLTR10-int	+	LTR,INT,LTR
chr6	42973516	42976593	RLTR10-LTR/RLTR10-int	+	LTR,INT,LTR
chr6	43759964	43762852	RLTR10-LTR/RLTR10-int	+	LTR,INT,LTR
chr6	63922423	63925518	RLTR10-LTR/RLTR10-int	+	LTR,INT,LTR
chr6	68721230	68724193	RLTR10-LTR/RLTR10-int	+	LTR,INT,LTR
chr6	70210569	70213493	RLTR10-LTR/RLTR10-int	+	LTR,INT,LTR
chr6	81336244	81338640	RLTR10-LTR/RLTR10-int	+	LTR,INT,LTR
chr6	84004925	84007851	RLTR10-LTR/RLTR10-int	+	LTR,INT,LTR
chr6	84759855	84762704	RLTR10-LTR/RLTR10-int	+	LTR,INT,LTR
chr6	99870534	99873524	RLTR10-LTR/RLTR10-int	+	LTR,INT,LTR
chr6	116871573	116874496	RLTR10-LTR/RLTR10-int	+	LTR,INT,LTR
chr6	139817214	139820380	RLTR10-LTR/RLTR10-int	+	LTR,INT,LTR
chr6	145994917	145998028	RLTR10-LTR/RLTR10-int	+	LTR,INT,LTR
chr6	147303431	147306396	RLTR10-LTR/RLTR10-int	+	LTR,INT,LTR
chr6	6624805	6627923	RLTR10-LTR/RLTR10-int	-	LTR,INT,LTR
chr6	10486815	10489978	RLTR10-LTR/RLTR10-int	-	LTR,INT,LTR
chr6	13740618	13743637	RLTR10-LTR/RLTR10-int	-	LTR,INT,LTR,INT
chr6	15550382	15555799	RLTR10-LTR/RLTR10-int	-	LTR,INT,LTR,INT,LTR
chr6	16602620	16605584	RLTR10-LTR/RLTR10-int	-	LTR,INT,LTR
chr6	20697445	20702844	RLTR10-LTR/RLTR10-int	-	LTR,INT,LTR,INT,LTR
chr6	35700785	35703563	RLTR10-LTR/RLTR10-int	-	LTR,INT,LTR
chr6	39457237	39460122	RLTR10-LTR/RLTR10-int	-	LTR,INT,LTR
chr6	54356556	54359130	RLTR10-LTR/RLTR10-int	-	LTR,INT,LTR
chr6	59595526	59598595	RLTR10-LTR/RLTR10-int	-	LTR,INT,LTR
chr6	67707824	67711000	RLTR10-LTR/RLTR10-int	-	LTR,INT,LTR
chr6	70757274	70760050	RLTR10-LTR/RLTR10-int	-	LTR,INT,LTR
chr6	78095205	78096480	RLTR10-LTR/RLTR10-int	-	INT,LTR,INT,LTR
chr6	81235099	81238419	RLTR10-LTR/RLTR10-int	-	LTR,INT,LTR
chr6	96703773	96706684	RLTR10-LTR/RLTR10-int	-	LTR,INT,LTR
chr6	100736783	100739971	RLTR10-LTR/RLTR10-int	-	LTR,INT,LTR
chr6	101453100	101454532	RLTR10-LTR/RLTR10-int	-	LTR,INT,LTR
chr6	133260969	133263335	RLTR10-LTR/RLTR10-int	-	LTR,INT,LTR
chr6	134689414	134692531	RLTR10-LTR/RLTR10-int	-	LTR,INT,LTR
chr6	135003169	135005914	RLTR10-LTR/RLTR10-int	-	LTR,INT,LTR
chr6	147077197	147079942	RLTR10-LTR/RLTR10-int	-	LTR,INT,LTR
chr7	13499831	13502943	RLTR10-LTR/RLTR10-int	+	LTR,INT,LTR
chr7	18675521	18678507	RLTR10-LTR/RLTR10-int	+	LTR,INT,LTR
chr7	29926720	29930449	RLTR10-LTR/RLTR10-int	+	LTR,INT,LTR
chr7	34091830	34094786	RLTR10-LTR/RLTR10-int	+	LTR,INT,LTR
chr7	37163042	37166428	RLTR10-LTR/RLTR10-int	+	LTR,INT,LTR,INT
chr7	47791777	47795897	RLTR10-LTR/RLTR10-int	+	LTR,INT,LTR
chr7	59135707	59138688	RLTR10-LTR/RLTR10-int	+	LTR,INT,LTR
chr7	61392440	61395406	RLTR10-LTR/RLTR10-int	+	LTR,INT,LTR
chr7	62135166	62138053	RLTR10-LTR/RLTR10-int	+	LTR,INT,LTR
chr7	65602622	65605700	RLTR10-LTR/RLTR10-int	+	LTR,INT,LTR
chr7	66990962	66993981	RLTR10-LTR/RLTR10-int	+	LTR,INT,LTR
chr7	69724201	69727120	RLTR10-LTR/RLTR10-int	+	LTR,INT,LTR
chr7	72122932	72125683	RLTR10-LTR/RLTR10-int	+	LTR,INT,LTR
chr7	76041175	76044014	RLTR10-LTR/RLTR10-int	+	LTR,INT,LTR
chr7	78898961	78901831	RLTR10-LTR/RLTR10-int	+	LTR,INT,LTR
chr7	88410098	88412993	RLTR10-LTR/RLTR10-int	+	LTR,INT,LTR
chr7	89492229	89495062	RLTR10-LTR/RLTR10-int	+	LTR,INT,LTR
chr7	104785001	104788812	RLTR10-LTR/RLTR10-int	+	LTR,INT,LTR
chr7	105037905	105040504	RLTR10-LTR/RLTR10-int	+	LTR,INT,LTR
chr7	106919854	106923017	RLTR10-LTR/RLTR10-int	+	LTR,INT,LTR
chr7	108219982	108222933	RLTR10-LTR/RLTR10-int	+	LTR,INT,LTR
chr7	6249371	6252464	RLTR10-LTR/RLTR10-int	-	LTR,INT,LTR
chr7	11287066	11289624	RLTR10-LTR/RLTR10-int	-	LTR,INT,LTR
chr7	20444466	20447417	RLTR10-LTR/RLTR10-int	-	LTR,INT,LTR
chr7	21895330	21898371	RLTR10-LTR/RLTR10-int	-	LTR,INT,LTR
chr7	22440092	22443043	RLTR10-LTR/RLTR10-int	-	LTR,INT,LTR
chr7	23118519	23121560	RLTR10-LTR/RLTR10-int	-	LTR,INT,LTR
chr7	26957878	26960856	RLTR10-LTR/RLTR10-int	-	LTR,INT,LTR
chr7	28109604	28112817	RLTR10-LTR/RLTR10-int	-	INT,LTR,INT,LTR
chr7	32852844	32855708	RLTR10-LTR/RLTR10-int	-	LTR,INT,LTR
chr7	33079741	33082605	RLTR10-LTR/RLTR10-int	-	LTR,INT,LTR
chr7	33156981	33159855	RLTR10-LTR/RLTR10-int	-	LTR,INT,LTR
chr7	33497932	33499812	RLTR10-LTR/RLTR10-int	-	LTR,INT,LTR
chr7	38780615	38783437	RLTR10-LTR/RLTR10-int	-	LTR,INT,LTR
chr7	48102517	48105380	RLTR10-LTR/RLTR10-int	-	LTR,INT,LTR
chr7	85279106	85285862	RLTR10-LTR/RLTR10-int	-	LTR,INT,LTR
chr7	86831114	86834409	RLTR10-LTR/RLTR10-int	-	LTR,INT,LTR
chr7	89702818	89705619	RLTR10-LTR/RLTR10-int	-	LTR,INT,LTR
chr7	94371662	94374316	RLTR10-LTR/RLTR10-int	-	LTR,INT,LTR
chr7	96067258	96070475	RLTR10-LTR/RLTR10-int	-	INT,LTR,INT,LTR
chr7	104415655	104418855	RLTR10-LTR/RLTR10-int	-	LTR,INT,LTR
chr7	110172215	110173856	RLTR10-LTR/RLTR10-int	-	INT,LTR,INT,LTR
chr7	111992372	111995630	RLTR10-LTR/RLTR10-int	-	LTR,INT,LTR
chr7	128123364	128126443	RLTR10-LTR/RLTR10-int	-	INT,LTR,INT,LTR
chr7	140738208	140741385	RLTR10-LTR/RLTR10-int	-	LTR,INT,LTR
chr8	5529491	5532306	RLTR10-LTR/RLTR10-int	+	LTR,INT,LTR
chr8	15573175	15576130	RLTR10-LTR/RLTR10-int	+	LTR,INT,LTR
chr8	17338493	17341539	RLTR10-LTR/RLTR10-int	+	LTR,INT,LTR
chr8	20945636	20948989	RLTR10-LTR/RLTR10-int	+	LTR,INT,LTR
chr8	23266406	23269603	RLTR10-LTR/RLTR10-int	+	LTR,INT,LTR
chr8	24760107	24763336	RLTR10-LTR/RLTR10-int	+	LTR,INT,LTR
chr8	31021016	31023774	RLTR10-LTR/RLTR10-int	+	LTR,INT,LTR
chr8	37310138	37313413	RLTR10-LTR/RLTR10-int	+	LTR,INT,LTR
chr8	37341935	37344992	RLTR10-LTR/RLTR10-int	+	LTR,INT,LTR
chr8	41522835	41525603	RLTR10-LTR/RLTR10-int	+	LTR,INT,LTR
chr8	54708663	54711986	RLTR10-LTR/RLTR10-int	+	LTR,INT,LTR,INT
chr8	69381617	69384393	RLTR10-LTR/RLTR10-int	+	LTR,INT,LTR
chr8	75872059	75874923	RLTR10-LTR/RLTR10-int	+	LTR,INT,LTR
chr8	76311156	76314363	RLTR10-LTR/RLTR10-int	+	LTR,INT,LTR
chr8	93082897	93086096	RLTR10-LTR/RLTR10-int	+	LTR,INT,LTR
chr8	95518899	95522053	RLTR10-LTR/RLTR10-int	+	LTR,INT,LTR
chr8	101979847	101982616	RLTR10-LTR/RLTR10-int	+	LTR,INT,LTR
chr8	3806708	3809579	RLTR10-LTR/RLTR10-int	-	LTR,INT,LTR
chr8	13980616	13983889	RLTR10-LTR/RLTR10-int	-	LTR,INT,LTR
chr8	19394782	19397655	RLTR10-LTR/RLTR10-int	-	LTR,INT,LTR
chr8	21002028	21004558	RLTR10-LTR/RLTR10-int	-	LTR,INT,LTR,LTR
chr8	34243885	34246718	RLTR10-LTR/RLTR10-int	-	LTR,INT,LTR
chr8	44426077	44428736	RLTR10-LTR/RLTR10-int	-	LTR,INT,LTR
chr8	53264830	53267287	RLTR10-LTR/RLTR10-int	-	LTR,INT,LTR
chr8	67176170	67179399	RLTR10-LTR/RLTR10-int	-	LTR,INT,LTR
chr8	75538463	75541470	RLTR10-LTR/RLTR10-int	-	LTR,INT,LTR
chr8	95997186	95999627	RLTR10-LTR/RLTR10-int	-	LTR,INT,LTR
chr8	107614466	107617471	RLTR10-LTR/RLTR10-int	-	LTR,INT,LTR
chr8	115734841	115737554	RLTR10-LTR/RLTR10-int	-	LTR,INT,LTR
chr8	123635974	123638832	RLTR10-LTR/RLTR10-int	-	LTR,INT,LTR
chr9	6583109	6586267	RLTR10-LTR/RLTR10-int	+	LTR,INT,LTR
chr9	16947764	16950729	RLTR10-LTR/RLTR10-int	+	LTR,INT,LTR
chr9	24932707	24935881	RLTR10-LTR/RLTR10-int	+	LTR,INT,LTR
chr9	72976139	72979323	RLTR10-LTR/RLTR10-int	+	LTR,INT,LTR
chr9	79538848	79544469	RLTR10-LTR/RLTR10-int	+	LTR,INT,LTR,INT,LTR
chr9	82701641	82703905	RLTR10-LTR/RLTR10-int	+	LTR,INT,LTR
chr9	88889903	88892878	RLTR10-LTR/RLTR10-int	+	LTR,INT,LTR
chr9	92642605	92645356	RLTR10-LTR/RLTR10-int	+	LTR,INT,LTR,INT
chr9	98342825	98345686	RLTR10-LTR/RLTR10-int	+	LTR,INT,LTR
chr9	98745806	98748836	RLTR10-LTR/RLTR10-int	+	LTR,INT,LTR
chr9	111701092	111704186	RLTR10-LTR/RLTR10-int	+	LTR,INT,LTR
chr9	122277532	122280569	RLTR10-LTR/RLTR10-int	+	LTR,INT,LTR
chr9	122438787	122441909	RLTR10-LTR/RLTR10-int	+	LTR,INT,LTR,INT
chr9	21519104	21522072	RLTR10-LTR/RLTR10-int	-	LTR,INT,LTR
chr9	25776894	25779598	RLTR10-LTR/RLTR10-int	-	LTR,INT,LTR
chr9	36123245	36126238	RLTR10-LTR/RLTR10-int	-	LTR,INT,LTR
chr9	76672599	76675361	RLTR10-LTR/RLTR10-int	-	LTR,INT,LTR
chr9	77080030	77082705	RLTR10-LTR/RLTR10-int	-	LTR,INT,LTR
chr9	78179692	78182722	RLTR10-LTR/RLTR10-int	-	LTR,INT,LTR
chr9	88748662	88751661	RLTR10-LTR/RLTR10-int	-	LTR,INT,LTR
chr9	96664810	96667548	RLTR10-LTR/RLTR10-int	-	LTR,INT,LTR
chr9	110252077	110255077	RLTR10-LTR/RLTR10-int	-	LTR,INT,LTR
chrX	4640289	4643155	RLTR10-LTR/RLTR10-int	+	LTR,INT,LTR
chrX	13257148	13260245	RLTR10-LTR/RLTR10-int	+	LTR,INT,LTR
chrX	21797485	21801238	RLTR10-LTR/RLTR10-int	+	LTR,INT,LTR,INT
chrX	23652733	23655226	RLTR10-LTR/RLTR10-int	+	LTR,INT,LTR
chrX	25347504	25350350	RLTR10-LTR/RLTR10-int	+	LTR,INT,LTR
chrX	25390666	25393429	RLTR10-LTR/RLTR10-int	+	LTR,INT,LTR
chrX	27811782	27814930	RLTR10-LTR/RLTR10-int	+	LTR,INT,LTR
chrX	28819539	28822687	RLTR10-LTR/RLTR10-int	+	LTR,INT,LTR
chrX	29850099	29853122	RLTR10-LTR/RLTR10-int	+	LTR,INT,LTR
chrX	36649546	36652568	RLTR10-LTR/RLTR10-int	+	LTR,INT,LTR
chrX	39046875	39049740	RLTR10-LTR/RLTR10-int	+	LTR,INT,LTR
chrX	42410411	42413361	RLTR10-LTR/RLTR10-int	+	LTR,INT,LTR
chrX	46359890	46363207	RLTR10-LTR/RLTR10-int	+	LTR,INT,LTR
chrX	51927209	51930245	RLTR10-LTR/RLTR10-int	+	LTR,INT,LTR
chrX	58396899	58403082	RLTR10-LTR/RLTR10-int	+	LTR,INT,LTR
chrX	58844745	58846970	RLTR10-LTR/RLTR10-int	+	LTR,INT,LTR
chrX	68969060	68972125	RLTR10-LTR/RLTR10-int	+	LTR,INT,LTR
chrX	68991331	68992617	RLTR10-LTR/RLTR10-int	+	LTR,INT,LTR,INT
chrX	72863842	72866549	RLTR10-LTR/RLTR10-int	+	LTR,INT,LTR
chrX	75609757	75613033	RLTR10-LTR/RLTR10-int	+	LTR,INT,LTR,INT
chrX	79092624	79095584	RLTR10-LTR/RLTR10-int	+	LTR,INT,LTR
chrX	79530604	79533664	RLTR10-LTR/RLTR10-int	+	LTR,INT,LTR
chrX	80621685	80625150	RLTR10-LTR/RLTR10-int	+	LTR,INT,LTR
chrX	80979444	80982398	RLTR10-LTR/RLTR10-int	+	LTR,INT,LTR
chrX	81050158	81053434	RLTR10-LTR/RLTR10-int	+	LTR,INT,LTR
chrX	85965471	85968441	RLTR10-LTR/RLTR10-int	+	LTR,INT,LTR
chrX	90125635	90128968	RLTR10-LTR/RLTR10-int	+	LTR,INT,LTR
chrX	90624641	90627662	RLTR10-LTR/RLTR10-int	+	LTR,INT,LTR
chrX	91125844	91128681	RLTR10-LTR/RLTR10-int	+	LTR,INT,LTR
chrX	91502452	91504909	RLTR10-LTR/RLTR10-int	+	LTR,INT,LTR
chrX	92439758	92443010	RLTR10-LTR/RLTR10-int	+	LTR,INT,LTR
chrX	99764337	99767326	RLTR10-LTR/RLTR10-int	+	LTR,INT,LTR
chrX	106518729	106520937	RLTR10-LTR/RLTR10-int	+	INT,LTR,INT,LTR
chrX	107243920	107246979	RLTR10-LTR/RLTR10-int	+	LTR,INT,LTR
chrX	110733804	110736927	RLTR10-LTR/RLTR10-int	+	LTR,INT,LTR
chrX	113932572	113935027	RLTR10-LTR/RLTR10-int	+	LTR,INT,LTR
chrX	118613726	118616638	RLTR10-LTR/RLTR10-int	+	LTR,INT,LTR
chrX	119380214	119383181	RLTR10-LTR/RLTR10-int	+	LTR,INT,LTR
chrX	121327414	121330243	RLTR10-LTR/RLTR10-int	+	LTR,INT,LTR
chrX	122343634	122346549	RLTR10-LTR/RLTR10-int	+	LTR,INT,LTR
chrX	122357869	122361196	RLTR10-LTR/RLTR10-int	+	LTR,INT,LTR
chrX	122753837	122756658	RLTR10-LTR/RLTR10-int	+	LTR,INT,LTR
chrX	123021289	123024218	RLTR10-LTR/RLTR10-int	+	LTR,INT,LTR
chrX	130953581	130956587	RLTR10-LTR/RLTR10-int	+	LTR,INT,LTR,INT
chrX	142522101	142525047	RLTR10-LTR/RLTR10-int	+	LTR,INT,LTR,LTR
chrX	158741245	158743735	RLTR10-LTR/RLTR10-int	+	LTR,INT,LTR
chrX	160280040	160283314	RLTR10-LTR/RLTR10-int	+	LTR,INT,LTR
chrX	3779733	3782690	RLTR10-LTR/RLTR10-int	-	LTR,INT,LTR
chrX	4443886	4447108	RLTR10-LTR/RLTR10-int	-	LTR,INT,LTR
chrX	22989426	22992583	RLTR10-LTR/RLTR10-int	-	LTR,INT,LTR
chrX	27721071	27724094	RLTR10-LTR/RLTR10-int	-	LTR,INT,LTR
chrX	28729037	28732060	RLTR10-LTR/RLTR10-int	-	LTR,INT,LTR
chrX	29758874	29762022	RLTR10-LTR/RLTR10-int	-	LTR,INT,LTR
chrX	32517559	32520760	RLTR10-LTR/RLTR10-int	-	LTR,INT,LTR
chrX	32707211	32710162	RLTR10-LTR/RLTR10-int	-	LTR,INT,LTR
chrX	40299490	40302406	RLTR10-LTR/RLTR10-int	-	LTR,INT,LTR,INT,LTR
chrX	44247610	44250751	RLTR10-LTR/RLTR10-int	-	LTR,INT,LTR
chrX	47063921	47065917	RLTR10-LTR/RLTR10-int	-	LTR,INT,LTR
chrX	58771566	58774340	RLTR10-LTR/RLTR10-int	-	LTR,INT,LTR
chrX	67539579	67542394	RLTR10-LTR/RLTR10-int	-	LTR,INT,LTR
chrX	70610956	70613788	RLTR10-LTR/RLTR10-int	-	LTR,INT,LTR
chrX	72513531	72516582	RLTR10-LTR/RLTR10-int	-	LTR,INT,LTR
chrX	73461289	73464164	RLTR10-LTR/RLTR10-int	-	LTR,INT,LTR
chrX	75957411	75960416	RLTR10-LTR/RLTR10-int	-	LTR,INT,LTR
chrX	82159707	82162037	RLTR10-LTR/RLTR10-int	-	INT,LTR,INT,LTR
chrX	89182811	89185724	RLTR10-LTR/RLTR10-int	-	LTR,INT,LTR
chrX	94686779	94689643	RLTR10-LTR/RLTR10-int	-	LTR,INT,LTR
chrX	98008017	98010876	RLTR10-LTR/RLTR10-int	-	LTR,INT,LTR
chrX	104048240	104051058	RLTR10-LTR/RLTR10-int	-	LTR,INT,LTR
chrX	112385659	112388830	RLTR10-LTR/RLTR10-int	-	LTR,INT,LTR
chrX	114187227	114190016	RLTR10-LTR/RLTR10-int	-	LTR,INT,LTR
chrX	127192236	127195134	RLTR10-LTR/RLTR10-int	-	LTR,INT,LTR
chrX	136685011	136688006	RLTR10-LTR/RLTR10-int	-	LTR,INT,LTR
chrX	141899754	141902752	RLTR10-LTR/RLTR10-int	-	LTR,INT,LTR
chrX	153941589	153943718	RLTR10-LTR/RLTR10-int	-	LTR,INT,LTR
chrX	154419947	154423341	RLTR10-LTR/RLTR10-int	-	INT,LTR,INT,LTR
chrX	154558958	154561809	RLTR10-LTR/RLTR10-int	-	LTR,INT,LTR
chrX	158324356	158327533	RLTR10-LTR/RLTR10-int	-	LTR,INT,LTR
chrX	160300794	160303663	RLTR10-LTR/RLTR10-int	-	LTR,INT,LTR
chrX	165669439	165670134	RLTR10-LTR/RLTR10-int	-	LTR,INT,LTR
chrX	166126987	166129581	RLTR10-LTR/RLTR10-int	-	LTR,INT,LTR
chrY	14181787	14184828	RLTR10-LTR/RLTR10-int	+	LTR,INT,LTR
chrY	18894055	18897096	RLTR10-LTR/RLTR10-int	+	LTR,INT,LTR
chrY	40532824	40535864	RLTR10-LTR/RLTR10-int	-	LTR,INT,LTR
chrY	43264342	43267465	RLTR10-LTR/RLTR10-int	-	LTR,INT,LTR

[truncated: 9 more sheets: Table S10, Table S11, Table S12, Table S13, Table S14, Table S15, Table S16, Table S17, Table S18]
